# Supplementary material for: Brain maps of general cognitive functioning: neuroimaging and neurobiological signatures
Source: Transl Psychiatry. 2025 Oct 31;15:461. doi: 10.1038/s41398-025-03617-8 (PMC12579262; doi:10.1038/s41398-025-03617-8)
Supplement: Supplementary file 3 — Supplementary Tabular Data [file 41398_2025_3617_MOESM3_ESM.xlsx]

## Sheet: Correlations
Spatial correlations (Pearson's r) between all cortical profiles for fsaverage 164k (p_spin values are presented on next sheet, and BH FDR values on the next)
	g_Volume	g_Surfacearea	g_Thickness	g_Curvature	g_Sulcaldepth	Age_Volume	Age_Surfacearea	Age_Thickness	Age_Curvature	Age_Sulcaldepth	Sex_Volume	Sex_Surfacearea	Sex_Thickness	Sex_Curvature	Sex_Sulcaldepth	GeneexpressionPC1	MicroqT1sim1	MicroqT1sim2	CytoStainingsim1	CytoStainingsim2	Myelination	Allometricscaling	Meansurfaceareaadult	Meanthicknessadult	Intersubjectvariability	FCsim1	FCsim2	CogPC1Neurosynth	Metabolism	X5HT1a	X5HT1b	X5HT2a	X5HT4	X5HT6	X5HTT	D1	D2	DAT	NAT	H3	A4B2	M1	VAChT	CB1	MU	NMDA	mGluR5	GABAabz
g_Volume	1	0.656064	0.442302	-0.230435	-0.121606	-0.310774	-0.245088	-0.117888	0.0535669	-0.0543706	0.315913	0.25126	0.247614	0.0588959	-0.0279754	-0.437587	-0.348299	0.362657	-0.0613556	-0.383714	-0.351266	0.151774	-0.0222207	0.556779	0.208192	-0.202225	0.129542	-0.196349	-0.407106	0.595161	-0.230935	0.389183	0.528123	0.254365	0.313771	0.308599	0.577447	0.301429	-0.18104	0.110611	-0.139947	0.193486	0.172084	0.394531	0.344055	0.277785	0.26289	-0.11969
g_Surfacearea	0.656064	1	-0.181983	-0.163122	0.085301	-0.343239	-0.57507	0.242421	0.0662862	-0.236781	0.46556	0.354673	0.400418	-0.114191	0.0137662	-0.482966	-0.588184	0.0415495	-0.0540697	-0.482185	-0.474078	0.18535	0.294759	0.388082	0.23391	-0.435842	-0.0709376	-0.417594	-0.290822	0.572619	-0.0446559	0.430016	0.498681	0.327863	0.215324	0.528271	0.512784	0.319579	-0.357234	0.158609	-0.130054	0.299993	0.0545472	0.457109	0.407225	0.248941	0.350307	-0.082093
g_Thickness	0.442302	-0.181983	1	-0.0691482	-0.109444	0.0449164	0.265017	-0.444793	-0.183333	0.148009	-0.148674	-0.0839339	0.0237362	0.16819	-0.0179812	-0.109898	0.173669	0.484949	-0.0508725	-0.0507829	-0.000533984	-0.137941	-0.306701	0.30474	0.0448185	0.202652	0.290643	0.21387	-0.292621	0.193295	-0.338464	0.109323	0.226671	-0.108963	0.240931	-0.149185	0.194954	0.0542984	0.0152035	-0.157819	-0.117812	-0.167368	0.0913448	-0.0194949	0.0180762	0.0654887	-0.075522	-0.102148
g_Curvature	-0.230435	-0.163122	-0.0691482	1	0.175515	-0.0413405	0.0712699	-0.164689	-0.382388	0.126116	-0.0319377	0.119098	-0.0931609	0.485822	0.313177	0.328245	0.242916	0.00645343	0.110546	0.206096	0.246092	-0.210183	0.0982704	-0.126859	-0.243512	0.0683885	-0.11104	0.0513368	0.122043	-0.240688	0.127621	0.0753584	-0.00877369	0.0241109	0.0570974	-0.24861	-0.155186	-0.235085	0.151604	-0.0127823	0.0375504	0.121951	-0.0574041	-0.125503	-0.310078	-0.0529104	-0.061713	0.293096
g_Sulcaldepth	-0.121606	0.085301	-0.109444	0.175515	1	0.0633001	-0.0769114	0.310672	-0.0667588	-0.405422	0.134002	0.218698	-0.00228628	0.108011	0.43986	-0.0169305	-0.0136435	-0.255924	-0.0515073	-0.0355053	-0.0549383	-0.162822	0.263784	-0.0205039	-0.118209	-0.282531	-0.0630675	-0.0718717	-0.152143	-0.0173484	-0.0648587	0.0130523	-0.00500611	-0.11436	-0.141953	-0.204377	-0.095029	-0.270574	-0.116379	-0.218517	-0.167664	-0.0931416	-0.297011	-0.000460607	-0.0689341	-0.190102	-0.301602	0.0785429
Age_Volume	-0.310774	-0.343239	0.0449164	-0.0413405	0.0633001	1	0.601695	0.344544	-0.266023	0.194251	-0.201813	-0.212021	-0.0443855	-0.182317	-0.122182	0.34318	0.418409	-0.219846	0.120276	0.339834	0.374742	-0.194647	-0.178768	-0.300622	-0.26584	0.336998	0.00833913	0.315379	0.143915	-0.300003	-0.134223	-0.251013	-0.254574	-0.329933	0.0993601	-0.180372	-0.163321	0.120554	-0.0284047	-0.292101	-0.198784	-0.288471	0.0375867	-0.473003	-0.369053	-0.159109	-0.405881	0.0328089
Age_Surfacearea	-0.245088	-0.57507	0.265017	0.0712699	-0.0769114	0.601695	1	-0.30918	-0.105388	0.452245	-0.345012	-0.202829	-0.313451	0.0503699	0.0492732	0.287262	0.607146	0.124457	-0.0690307	0.411849	0.41533	-0.234775	-0.591596	-0.19092	-0.190517	0.367693	0.378626	0.465782	0.207809	-0.438717	-0.119987	-0.301604	-0.309303	-0.342505	0.0552508	-0.377169	-0.286179	-0.113965	0.405604	0.0631658	0.100944	-0.30463	0.350774	-0.350529	-0.210545	-0.0483351	-0.251735	-0.0898773
Age_Thickness	-0.117888	0.242421	-0.444793	-0.164689	0.310672	0.344544	-0.30918	1	0.0195803	-0.341641	0.151121	0.111705	0.195932	-0.133549	-0.104807	0.00830764	-0.100542	-0.556853	0.128622	-0.100727	0.00886139	-0.0634924	0.391274	-0.124102	-0.24573	-0.163911	-0.310432	-0.179357	-0.0605936	0.0781441	-0.0854194	-0.0209071	-0.0126265	-0.17933	0.0329446	0.114925	0.0925362	0.154901	-0.316349	-0.207314	-0.379302	-0.0695955	-0.199839	-0.0629196	-0.154332	-0.287572	-0.320119	0.043855
Age_Curvature	0.0535669	0.0662862	-0.183333	-0.382388	-0.0667588	-0.266023	-0.105388	0.0195803	1	-0.111278	0.0654712	-0.0118739	-0.104457	-0.101599	-0.227167	-0.240047	-0.253539	0.0937934	-0.124218	-0.158457	-0.294402	0.274726	-0.0320739	0.225559	0.178313	-0.0257502	-0.00916536	-0.0655097	-0.0257057	0.136224	0.0711656	-0.0669079	-0.0307462	0.119144	-0.130177	0.150277	0.105032	-0.0033582	-0.0230704	0.279296	0.0803132	0.0825979	0.00664035	0.256361	0.318335	0.0952879	0.149888	-0.0618151
Age_Sulcaldepth	-0.0543706	-0.236781	0.148009	0.126116	-0.405422	0.194251	0.452245	-0.341641	-0.111278	1	-0.233416	-0.129815	-0.219302	0.0480853	0.0221888	0.106525	0.306606	0.216849	-0.098105	0.218422	0.128816	-0.011652	-0.33199	-0.0517667	-0.01255	0.322443	0.350423	0.36307	0.188764	-0.140288	0.143632	-0.0924077	-0.112813	0.0727146	0.01171	-0.127383	-0.0581824	-0.0279022	0.38118	0.295525	0.315284	0.0678081	0.386056	-0.0226222	0.0258208	0.144221	0.165884	-0.0492652
Sex_Volume	0.315913	0.46556	-0.148674	-0.0319377	0.134002	-0.201813	-0.345012	0.151121	0.0654712	-0.233416	1	0.770623	0.600208	-0.174096	0.041489	-0.353136	-0.490364	-0.0448977	-0.232972	-0.339676	-0.342063	0.159845	0.352619	0.428976	0.0900287	-0.337198	-0.0441058	-0.437409	-0.180289	0.383817	0.0961678	0.430482	0.438538	0.247487	0.369179	0.515567	0.389601	0.441106	-0.36684	0.268506	-0.103251	0.169182	0.0987994	0.34689	0.326316	0.333026	0.26898	0.0365932
Sex_Surfacearea	0.25126	0.354673	-0.0839339	0.119098	0.218698	-0.212021	-0.202829	0.111705	-0.0118739	-0.129815	0.770623	1	0.168604	0.139365	0.237144	-0.259031	-0.262385	-0.0900551	-0.234895	-0.214915	-0.219398	-0.0134293	0.257108	0.382986	-0.0781334	-0.288533	0.106263	-0.252454	-0.236705	0.302694	0.0197708	0.30708	0.335267	0.158671	0.292808	0.225641	0.314884	0.192001	-0.0996037	0.264774	-0.0605785	0.155951	0.147532	0.361671	0.229716	0.166097	0.158381	0.0387866
Sex_Thickness	0.247614	0.400418	0.0237362	-0.0931609	-0.00228628	-0.0443855	-0.313451	0.195932	-0.104457	-0.219302	0.600208	0.168604	1	-0.297971	-0.104712	-0.280411	-0.332365	0.00147704	-0.0287442	-0.315173	-0.225449	-0.0606301	0.250419	0.196815	0.0723437	-0.153988	-0.122023	-0.381626	-0.176098	0.305314	-0.0606766	0.357511	0.390821	0.0964587	0.45143	0.503518	0.386262	0.579783	-0.445235	0.063893	-0.277734	0.048605	0.102324	0.121679	0.135973	0.215473	0.134786	-0.0560595
Sex_Curvature	0.0588959	-0.114191	0.16819	0.485822	0.108011	-0.182317	0.0503699	-0.133549	-0.101599	0.0480853	-0.174096	0.139365	-0.297971	1	0.409687	0.170324	0.247916	0.138965	0.03955	0.0479165	0.0796048	-0.118063	0.0950472	0.110019	-0.184467	0.0290222	0.0142713	0.107851	-0.0254182	-0.0522161	0.119458	0.0955423	0.071063	0.0603334	-0.00703054	-0.349212	-0.0105935	-0.405393	0.310815	0.0751416	0.0572634	0.230569	-0.0484562	0.144901	-0.147208	-0.0913795	-0.0489061	0.291863
Sex_Sulcaldepth	-0.0279754	0.0137662	-0.0179812	0.313177	0.43986	-0.122182	0.0492732	-0.104807	-0.227167	0.0221888	0.041489	0.237144	-0.104712	0.409687	1	0.057986	0.118564	0.00588018	-0.0145857	-0.01661	-0.0395186	-0.0894442	0.163039	-0.0293562	-0.136133	-0.107943	0.0546794	0.0125045	-0.0195837	-0.0821052	0.114252	0.104247	0.0605248	0.0869317	-0.0335804	-0.196594	-0.0792369	-0.292699	0.147212	0.108393	0.0219575	0.132294	-0.0671339	0.110774	-0.0314543	-0.0246718	0.00761682	0.166849
GeneexpressionPC1	-0.437587	-0.482966	-0.109898	0.328245	-0.0169305	0.34318	0.287262	0.00830764	-0.240047	0.106525	-0.353136	-0.259031	-0.280411	0.170324	0.057986	1	0.687133	-0.332123	0.533098	0.685106	0.791826	-0.2151	0.127538	-0.758384	-0.436263	0.475374	-0.453404	0.337831	0.482014	-0.735726	0.152262	-0.227436	-0.396314	-0.150197	-0.209815	-0.447719	-0.610377	-0.369233	0.315924	-0.474963	-0.129427	-0.0309065	-0.328096	-0.664914	-0.887159	-0.172173	-0.385697	0.51445
MicroqT1sim1	-0.348299	-0.588184	0.173669	0.242916	-0.0136435	0.418409	0.607146	-0.100542	-0.253539	0.306606	-0.490364	-0.262385	-0.332365	0.247916	0.118564	0.687133	1	-0.088334	0.229507	0.651196	0.747358	-0.365122	-0.231373	-0.585985	-0.568487	0.524561	0.0533759	0.574167	0.330618	-0.674065	-0.028606	-0.222994	-0.339302	-0.370992	0.000427405	-0.619012	-0.527438	-0.357894	0.484963	-0.212693	-0.143869	-0.208251	0.0222146	-0.575369	-0.690963	-0.189211	-0.474038	0.249303
MicroqT1sim2	0.362657	0.0415495	0.484949	0.00645343	-0.255924	-0.219846	0.124457	-0.556853	0.0937934	0.216849	-0.0448977	-0.0900551	0.00147704	0.138965	0.00588018	-0.332123	-0.088334	1	-0.13608	-0.285875	-0.360439	0.0173686	-0.430648	0.499081	0.247994	0.0742269	0.304888	0.0647555	-0.230234	0.292189	-0.162593	0.196047	0.319578	0.162365	0.206612	0.0487239	0.305681	0.0255018	-0.0469304	0.268674	0.0906542	0.154896	0.16213	0.296382	0.370238	0.205101	0.326876	-0.140806
CytoStainingsim1	-0.0613556	-0.0540697	-0.0508725	0.110546	-0.0515073	0.120276	-0.0690307	0.128622	-0.124218	-0.098105	-0.232972	-0.234895	-0.0287442	0.03955	-0.0145857	0.533098	0.229507	-0.13608	1	0.125098	0.353639	-0.142258	0.193913	-0.425975	-0.227693	0.281277	-0.618477	0.0136282	0.0141275	-0.182171	-0.232189	-0.154617	-0.126438	0.00184066	-0.113229	-0.188899	-0.0507824	-0.131611	-0.0450117	-0.507459	-0.3483	0.156773	-0.42905	-0.302928	-0.625728	-0.205091	-0.241387	0.26487
CytoStainingsim2	-0.383714	-0.482185	-0.0507829	0.206096	-0.0355053	0.339834	0.411849	-0.100727	-0.158457	0.218422	-0.339676	-0.214915	-0.315173	0.0479165	-0.01661	0.685106	0.651196	-0.285875	0.125098	1	0.71231	-0.177305	-0.0758243	-0.56482	-0.294097	0.429473	-0.0993818	0.482517	0.512634	-0.696488	0.216744	-0.20296	-0.372833	-0.146653	-0.229566	-0.441033	-0.609695	-0.27941	0.429608	-0.278155	0.0778114	-0.183114	-0.0217221	-0.61832	-0.597069	0.042133	-0.274783	0.295809
Myelination	-0.351266	-0.474078	-0.000533984	0.246092	-0.0549383	0.374742	0.41533	0.00886139	-0.294402	0.128816	-0.342063	-0.219398	-0.225449	0.0796048	-0.0395186	0.791826	0.747358	-0.360439	0.353639	0.71231	1	-0.281831	-0.0744317	-0.647403	-0.480308	0.398316	-0.232904	0.361939	0.448687	-0.688249	-0.0412465	-0.176325	-0.328775	-0.36897	-0.0390915	-0.411402	-0.563759	-0.153755	0.312857	-0.426469	-0.150691	-0.291182	-0.0484447	-0.735516	-0.80614	-0.13439	-0.464983	0.302658
Allometricscaling	0.151774	0.18535	-0.137941	-0.210183	-0.162822	-0.194647	-0.234775	-0.0634924	0.274726	-0.011652	0.159845	-0.0134293	-0.0606301	-0.118063	-0.0894442	-0.2151	-0.365122	0.0173686	-0.142258	-0.177305	-0.281831	1	0.154154	0.164414	0.332554	-0.201801	-0.0215822	-0.10945	0.0820545	0.173278	0.337399	0.0325021	0.019682	0.288835	-0.24158	0.216852	0.00823323	-0.0523482	0.0411004	0.237747	0.254619	0.204487	-0.0631999	0.320728	0.369426	0.135614	0.359928	0.024462
Meansurfaceareaadult	-0.0222207	0.294759	-0.306701	0.0982704	0.263784	-0.178768	-0.591596	0.391274	-0.0320739	-0.33199	0.352619	0.257108	0.250419	0.0950472	0.163039	0.127538	-0.231373	-0.430648	0.193913	-0.0758243	-0.0744317	0.154154	1	-0.120803	0.0024301	-0.243364	-0.601375	-0.367444	0.0536386	0.0701958	0.35423	0.15586	0.0497286	0.310151	-0.13614	0.120774	0.016336	-0.10522	-0.299548	-0.172749	-0.110524	0.265266	-0.514248	0.0669813	-0.178898	-0.0367878	-0.0817383	0.47755
Meanthicknessadult	0.556779	0.388082	0.30474	-0.126859	-0.0205039	-0.300622	-0.19092	-0.124102	0.225559	-0.0517667	0.428976	0.382986	0.196815	0.110019	-0.0293562	-0.758384	-0.585985	0.499081	-0.425975	-0.56482	-0.647403	0.164414	-0.120803	1	0.316099	-0.359702	0.327056	-0.26386	-0.537508	0.705213	-0.19239	0.375869	0.553754	0.202232	0.354071	0.332416	0.668871	0.304504	-0.26537	0.392938	0.0446917	0.134277	0.271396	0.608791	0.704931	0.275603	0.349533	-0.242632
Intersubjectvariability	0.208192	0.23391	0.0448185	-0.243512	-0.118209	-0.26584	-0.190517	-0.24573	0.178313	-0.01255	0.0900287	-0.0781334	0.0723437	-0.184467	-0.136133	-0.436263	-0.568487	0.247994	-0.227693	-0.294097	-0.480308	0.332554	0.0024301	0.316099	1	-0.220295	0.138386	-0.193994	-0.0152948	0.373489	0.237531	0.0375788	0.109162	0.421425	-0.246319	0.290707	0.259161	0.0879234	-0.121542	0.142297	0.398134	0.175737	0.00420401	0.393598	0.568064	0.272085	0.478696	-0.184604
FCsim1	-0.202225	-0.435842	0.202652	0.0683885	-0.282531	0.336998	0.367693	-0.163911	-0.0257502	0.322443	-0.337198	-0.288533	-0.153988	0.0290222	-0.107943	0.475374	0.524561	0.0742269	0.281277	0.429473	0.398316	-0.201801	-0.243364	-0.359702	-0.220295	1	0.0428591	0.686248	0.150898	-0.335045	0.000709775	-0.21647	-0.239801	-0.123824	-0.0199601	-0.315241	-0.19789	-0.0325143	0.346294	-0.218279	-0.00240502	-0.0455862	0.0894074	-0.356332	-0.419231	-0.0713253	-0.149474	0.151753
FCsim2	0.129542	-0.0709376	0.290643	-0.11104	-0.0630675	0.00833913	0.378626	-0.310432	-0.00916536	0.350423	-0.0441058	0.106263	-0.122023	0.0142713	0.0546794	-0.453404	0.0533759	0.304888	-0.618477	-0.0993818	-0.232904	-0.0215822	-0.601375	0.327056	0.138386	0.0428591	1	0.349751	-0.15601	0.164895	-0.0194255	0.045841	0.117309	-0.103266	0.154519	-0.0412954	0.142506	0.0735859	0.365647	0.418184	0.258688	-0.188906	0.673751	0.308979	0.553899	0.176749	0.23581	-0.404256
CogPC1Neurosynth	-0.196349	-0.417594	0.21387	0.0513368	-0.0718717	0.315379	0.465782	-0.179357	-0.0655097	0.36307	-0.437409	-0.252454	-0.381626	0.107851	0.0125045	0.337831	0.574167	0.0647555	0.0136282	0.482517	0.361939	-0.10945	-0.367444	-0.26386	-0.193994	0.686248	0.349751	1	0.155333	-0.35709	0.0633646	-0.178526	-0.219138	-0.16506	-0.17437	-0.435307	-0.295924	-0.301136	0.534759	-0.0909131	0.124805	-0.0859012	0.192394	-0.246161	-0.222454	-0.0366697	-0.114879	0.0707938
Metabolism	-0.407106	-0.290822	-0.292621	0.122043	-0.152143	0.143915	0.207809	-0.0605936	-0.0257057	0.188764	-0.180289	-0.236705	-0.176098	-0.0254182	-0.0195837	0.482014	0.330618	-0.230234	0.0141275	0.512634	0.448687	0.0820545	0.0536386	-0.537508	-0.0152948	0.150898	-0.15601	0.155333	1	-0.526094	0.526433	-0.0279883	-0.260584	0.0908304	-0.218368	0.036287	-0.570535	-0.149727	0.270425	0.0568571	0.280437	0.00479163	-0.0204769	-0.349545	-0.271344	0.220311	0.101953	0.335568
X5HT1a	0.595161	0.572619	0.193295	-0.240688	-0.0173484	-0.300003	-0.438717	0.0781441	0.136224	-0.140288	0.383817	0.302694	0.305314	-0.0522161	-0.0821052	-0.735726	-0.674065	0.292189	-0.182171	-0.696488	-0.688249	0.173278	0.0701958	0.705213	0.373489	-0.335045	0.164895	-0.35709	-0.526094	1	-0.183333	0.323405	0.53222	0.408323	0.299179	0.537285	0.812858	0.415774	-0.346329	0.21896	-0.0660383	0.315428	0.150047	0.678314	0.635255	0.208007	0.462938	-0.235717
X5HT1b	-0.230935	-0.0446559	-0.338464	0.127621	-0.0648587	-0.134223	-0.119987	-0.0854194	0.0711656	0.143632	0.0961678	0.0197708	-0.0606766	0.119458	0.114252	0.152262	-0.028606	-0.162593	-0.232189	0.216744	-0.0412465	0.337399	0.35423	-0.19239	0.237531	0.000709775	-0.0194255	0.0633646	0.526433	-0.183333	1	0.0573838	-0.14181	0.53958	-0.324478	0.055506	-0.222834	-0.245896	0.371074	0.343778	0.571046	0.46916	-0.0325228	0.24469	0.131082	0.265688	0.418017	0.371493
X5HT2a	0.389183	0.430016	0.109323	0.0753584	0.0130523	-0.251013	-0.301604	-0.0209071	-0.0669079	-0.0924077	0.430482	0.30708	0.357511	0.0955423	0.104247	-0.227436	-0.222994	0.196047	-0.154617	-0.20296	-0.176325	0.0325021	0.15586	0.375869	0.0375788	-0.21647	0.045841	-0.178526	-0.0279883	0.323405	0.0573838	1	0.933731	0.231761	0.639496	0.411292	0.309852	0.273018	-0.214127	0.178684	-0.149196	0.234169	0.1403	0.249072	0.198307	0.499213	0.311357	0.331714
X5HT4	0.528123	0.498681	0.226671	-0.00877369	-0.00500611	-0.254574	-0.309303	-0.0126265	-0.0307462	-0.112813	0.438538	0.335267	0.390821	0.071063	0.0605248	-0.396314	-0.339302	0.319578	-0.126438	-0.372833	-0.328775	0.019682	0.0497286	0.553754	0.109162	-0.239801	0.117309	-0.219138	-0.260584	0.53222	-0.14181	0.933731	1	0.240997	0.69915	0.454974	0.541224	0.370523	-0.260948	0.174839	-0.197597	0.252598	0.195725	0.388989	0.3238	0.446273	0.351662	0.171029
X5HT6	0.254365	0.327863	-0.108963	0.0241109	-0.11436	-0.329933	-0.342505	-0.17933	0.119144	0.0727146	0.247487	0.158671	0.0964587	0.0603334	0.0869317	-0.150197	-0.370992	0.162365	0.00184066	-0.146653	-0.36897	0.288835	0.310151	0.202232	0.421425	-0.123824	-0.103266	-0.16506	0.0908304	0.408323	0.53958	0.231761	0.240997	1	-0.114682	0.352687	0.422744	0.0186232	0.126598	0.28248	0.373801	0.771294	-0.00383557	0.56426	0.326943	0.483105	0.71657	0.288824
X5HTT	0.313771	0.215324	0.240931	0.0570974	-0.141953	0.0993601	0.0552508	0.0329446	-0.130177	0.01171	0.369179	0.292808	0.45143	-0.00703054	-0.0335804	-0.209815	0.000427405	0.206612	-0.113229	-0.229566	-0.0390915	-0.24158	-0.13614	0.354071	-0.246319	-0.0199601	0.154519	-0.17437	-0.218368	0.299179	-0.324478	0.639496	0.69915	-0.114682	1	0.389804	0.435949	0.609709	-0.272252	0.213587	-0.374125	-0.0272411	0.416491	0.0810191	0.0643034	0.261971	0.0332887	0.0733143
D1	0.308599	0.528271	-0.149185	-0.24861	-0.204377	-0.180372	-0.377169	0.114925	0.150277	-0.127383	0.515567	0.225641	0.503518	-0.349212	-0.196594	-0.447719	-0.619012	0.0487239	-0.188899	-0.441033	-0.411402	0.216852	0.120774	0.332416	0.290707	-0.315241	-0.0412954	-0.435307	0.036287	0.537285	0.055506	0.411292	0.454974	0.352687	0.389804	1	0.481616	0.690501	-0.404994	0.315982	0.00381505	0.270455	0.269829	0.358501	0.482336	0.449773	0.581636	-0.142975
D2	0.577447	0.512784	0.194954	-0.155186	-0.095029	-0.163321	-0.286179	0.0925362	0.105032	-0.0581824	0.389601	0.314884	0.386262	-0.0105935	-0.0792369	-0.610377	-0.527438	0.305681	-0.0507824	-0.609695	-0.563759	0.00823323	0.016336	0.668871	0.259161	-0.19789	0.142506	-0.295924	-0.570535	0.812858	-0.222834	0.309852	0.541224	0.422744	0.435949	0.481616	1	0.549157	-0.281034	0.249954	-0.0487837	0.382874	0.262898	0.626107	0.504441	0.224145	0.366593	-0.174307
DAT	0.301429	0.319579	0.0542984	-0.235085	-0.270574	0.120554	-0.113965	0.154901	-0.0033582	-0.0279022	0.441106	0.192001	0.579783	-0.405393	-0.292699	-0.369233	-0.357894	0.0255018	-0.131611	-0.27941	-0.153755	-0.0523482	-0.10522	0.304504	0.0879234	-0.0325143	0.0735859	-0.301136	-0.149727	0.415774	-0.245896	0.273018	0.370523	0.0186232	0.609709	0.690501	0.549157	1	-0.434301	0.159188	-0.144287	-0.0850267	0.448888	0.090919	0.249579	0.317747	0.212705	-0.276144
NAT	-0.18104	-0.357234	0.0152035	0.151604	-0.116379	-0.0284047	0.405604	-0.316349	-0.0230704	0.38118	-0.36684	-0.0996037	-0.445235	0.310815	0.147212	0.315924	0.484963	-0.0469304	-0.0450117	0.429608	0.312857	0.0411004	-0.299548	-0.26537	-0.121542	0.346294	0.365647	0.534759	0.270425	-0.346329	0.371074	-0.214127	-0.260948	0.126598	-0.272252	-0.404994	-0.281034	-0.434301	1	0.24297	0.486944	0.252427	0.332673	0.106666	-0.101334	0.00457755	0.17426	0.0924852
H3	0.110611	0.158609	-0.157819	-0.0127823	-0.218517	-0.292101	0.0631658	-0.207314	0.279296	0.295525	0.268506	0.264774	0.063893	0.0751416	0.108393	-0.474963	-0.212693	0.268674	-0.507459	-0.278155	-0.426469	0.237747	-0.172749	0.392938	0.142297	-0.218279	0.418184	-0.0909131	0.0568571	0.21896	0.343778	0.178684	0.174839	0.28248	0.213587	0.315982	0.249954	0.159188	0.24297	1	0.422258	0.375973	0.536991	0.628864	0.60831	0.261735	0.528322	-0.163376
A4B2	-0.139947	-0.130054	-0.117812	0.0375504	-0.167664	-0.198784	0.100944	-0.379302	0.0803132	0.315284	-0.103251	-0.0605785	-0.277734	0.0572634	0.0219575	-0.129427	-0.143869	0.0906542	-0.3483	0.0778114	-0.150691	0.254619	-0.110524	0.0446917	0.398134	-0.00240502	0.258688	0.124805	0.280437	-0.0660383	0.571046	-0.149196	-0.197597	0.373801	-0.374125	0.00381505	-0.0487837	-0.144287	0.486944	0.422258	1	0.266491	0.226666	0.337295	0.389681	0.194283	0.428093	-0.0582066
M1	0.193486	0.299993	-0.167368	0.121951	-0.0931416	-0.288471	-0.30463	-0.0695955	0.0825979	0.0678081	0.169182	0.155951	0.048605	0.230569	0.132294	-0.0309065	-0.208251	0.154896	0.156773	-0.183114	-0.291182	0.204487	0.265266	0.134277	0.175737	-0.0455862	-0.188906	-0.0859012	0.00479163	0.315428	0.46916	0.234169	0.252598	0.771294	-0.0272411	0.270455	0.382874	-0.0850267	0.252427	0.375973	0.266491	1	-0.0596814	0.611018	0.166486	0.258804	0.646647	0.288007
VAChT	0.172084	0.0545472	0.0913448	-0.0574041	-0.297011	0.0375867	0.350774	-0.199839	0.00664035	0.386056	0.0987994	0.147532	0.102324	-0.0484562	-0.0671339	-0.328096	0.0222146	0.16213	-0.42905	-0.0217221	-0.0484447	-0.0631999	-0.514248	0.271396	0.00420401	0.0894074	0.673751	0.192394	-0.0204769	0.150047	-0.0325228	0.1403	0.195725	-0.00383557	0.416491	0.269829	0.262898	0.448888	0.332673	0.536991	0.226666	-0.0596814	1	0.251443	0.403898	0.32782	0.340662	-0.317921
CB1	0.394531	0.457109	-0.0194949	-0.125503	-0.000460607	-0.473003	-0.350529	-0.0629196	0.256361	-0.0226222	0.34689	0.361671	0.121679	0.144901	0.110774	-0.664914	-0.575369	0.296382	-0.302928	-0.61832	-0.735516	0.320728	0.0669813	0.608791	0.393598	-0.356332	0.308979	-0.246161	-0.349545	0.678314	0.24469	0.249072	0.388989	0.56426	0.0810191	0.358501	0.626107	0.090919	0.106666	0.628864	0.337295	0.611018	0.251443	1	0.753462	0.217574	0.653495	-0.150341
MU	0.344055	0.407225	0.0180762	-0.310078	-0.0689341	-0.369053	-0.210545	-0.154332	0.318335	0.0258208	0.326316	0.229716	0.135973	-0.147208	-0.0314543	-0.887159	-0.690963	0.370238	-0.625728	-0.597069	-0.80614	0.369426	-0.178898	0.704931	0.568064	-0.419231	0.553899	-0.222454	-0.271344	0.635255	0.131082	0.198307	0.3238	0.326943	0.0643034	0.482336	0.504441	0.249579	-0.101334	0.60831	0.389681	0.166486	0.403898	0.753462	1	0.308852	0.605463	-0.428051
NMDA	0.277785	0.248941	0.0654887	-0.0529104	-0.190102	-0.159109	-0.0483351	-0.287572	0.0952879	0.144221	0.333026	0.166097	0.215473	-0.0913795	-0.0246718	-0.172173	-0.189211	0.205101	-0.205091	0.042133	-0.13439	0.135614	-0.0367878	0.275603	0.272085	-0.0713253	0.176749	-0.0366697	0.220311	0.208007	0.265688	0.499213	0.446273	0.483105	0.261971	0.449773	0.224145	0.317747	0.00457755	0.261735	0.194283	0.258804	0.32782	0.217574	0.308852	1	0.563866	0.136553
mGluR5	0.26289	0.350307	-0.075522	-0.061713	-0.301602	-0.405881	-0.251735	-0.320119	0.149888	0.165884	0.26898	0.158381	0.134786	-0.0489061	0.00761682	-0.385697	-0.474038	0.326876	-0.241387	-0.274783	-0.464983	0.359928	-0.0817383	0.349533	0.478696	-0.149474	0.23581	-0.114879	0.101953	0.462938	0.418017	0.311357	0.351662	0.71657	0.0332887	0.581636	0.366593	0.212705	0.17426	0.528322	0.428093	0.646647	0.340662	0.653495	0.605463	0.563866	1	-0.069516
GABAabz	-0.11969	-0.082093	-0.102148	0.293096	0.0785429	0.0328089	-0.0898773	0.043855	-0.0618151	-0.0492652	0.0365932	0.0387866	-0.0560595	0.291863	0.166849	0.51445	0.249303	-0.140806	0.26487	0.295809	0.302658	0.024462	0.47755	-0.242632	-0.184604	0.151753	-0.404256	0.0707938	0.335568	-0.235717	0.371493	0.331714	0.171029	0.288824	0.0733143	-0.142975	-0.174307	-0.276144	0.0924852	-0.163376	-0.0582066	0.288007	-0.317921	-0.150341	-0.428051	0.136553	-0.069516	1

## Sheet: p_spin
p_spin values for spatial correlations for fsaverage 164k (between all cortical profiles (rs are presented on previous sheet)
	g_Volume	g_Surfacearea	g_Thickness	g_Curvature	g_Sulcaldepth	Age_Volume	Age_Surfacearea	Age_Thickness	Age_Curvature	Age_Sulcaldepth	Sex_Volume	Sex_Surfacearea	Sex_Thickness	Sex_Curvature	Sex_Sulcaldepth	GeneexpressionPC1	MicroqT1sim1	MicroqT1sim2	CytoStainingsim1	CytoStainingsim2	Myelination	Allometricscaling	Meansurfaceareaadult	Meanthicknessadult	Intersubjectvariability	FCsim1	FCsim2	CogPC1Neurosynth	Metabolism	X5HT1a	X5HT1b	X5HT2a	X5HT4	X5HT6	X5HTT	D1	D2	DAT	NAT	H3	A4B2	M1	VAChT	CB1	MU	NMDA	mGluR5	GABAabz
g_Volume	0	0	0	0.007	0.1955	0.0025	0.187	0.4595	0.5875	0.776	0.1055	0.082	0.2085	0.426	0.702	0.0115	0.062	0	0.8305	0.0055	0.0125	0.194	0.921	0	0.1595	0.2195	0.6715	0.314	0.006	0	0.1725	0.001	0	0.0455	0.064	0.076	0	0.092	0.3845	0.632	0.49	0.131	0.361	0.001	0.1025	0.033	0.0665	0.2885
g_Surfacearea	0	0	0.2515	0.034	0.374	0.0025	0.0005	0.111	0.5495	0.151	0.019	0.025	0.057	0.0985	0.873	0.0285	0.0005	0.726	0.888	0.0035	0.0035	0.137	0.141	0.056	0.1305	0.0075	0.8635	0.013	0.0925	0	0.809	0.002	0.0015	0.018	0.3575	0	0.005	0.1535	0.064	0.497	0.57	0.012	0.805	0.0025	0.0885	0.0995	0.0165	0.5705
g_Thickness	0	0.2515	0	0.463	0.36	0.7495	0.1235	0.001	0.058	0.2115	0.4535	0.531	0.9115	0.02	0.798	0.555	0.355	0	0.8135	0.754	0.9985	0.3285	0.1415	0.079	0.785	0.1995	0.2045	0.163	0.0485	0.3045	0.05	0.4925	0.178	0.461	0.173	0.3895	0.3295	0.766	0.933	0.325	0.464	0.231	0.625	0.89	0.9305	0.664	0.6595	0.512
g_Curvature	0.007	0.034	0.463	0	0.0235	0.605	0.421	0.0545	0	0.091	0.715	0.0955	0.2535	0	0	0	0.0035	0.95	0.154	0.0055	0.001	0.0105	0.401	0.17	0.003	0.415	0.269	0.504	0.159	0	0.2325	0.3305	0.9185	0.7855	0.5205	0.003	0.062	0.0015	0.0315	0.868	0.6705	0.128	0.589	0.112	0	0.517	0.5685	0.001
g_Sulcaldepth	0.1955	0.374	0.36	0.0235	0	0.5695	0.4625	0.0035	0.447	0	0.152	0.009	0.9815	0.1095	0	0.878	0.9095	0.0185	0.4665	0.7085	0.6135	0.139	0.0435	0.8805	0.303	0.0065	0.6175	0.406	0.144	0.8665	0.641	0.89	0.956	0.3165	0.21	0.035	0.2995	0.0025	0.1425	0.0095	0.094	0.3325	0.004	0.999	0.5675	0.037	0.0045	0.487
Age_Volume	0.0025	0.0025	0.7495	0.605	0.5695	0	0	0.001	0.0005	0.0855	0.163	0.0815	0.787	0.008	0.1295	0.03	0.006	0.064	0.476	0.003	0.004	0.09	0.2775	0.026	0.037	0.013	0.966	0.012	0.271	0.0355	0.3595	0.0275	0.048	0.003	0.5005	0.1915	0.3185	0.4355	0.8395	0.012	0.118	0.0015	0.7995	0	0.006	0.1625	0	0.745
Age_Surfacearea	0.187	0.0005	0.1235	0.421	0.4625	0	0	0.065	0.3625	0.0005	0.152	0.2945	0.2335	0.531	0.569	0.343	0.0005	0.4355	0.852	0.038	0.016	0.0825	0	0.4345	0.288	0.0365	0.2275	0.0055	0.264	0.0485	0.508	0.1225	0.196	0.016	0.794	0.0605	0.3315	0.656	0.0295	0.827	0.664	0.0175	0.102	0.0625	0.482	0.798	0.1515	0.5735
Age_Thickness	0.4595	0.111	0.001	0.0545	0.0035	0.001	0.065	0	0.815	0.0065	0.4115	0.451	0.274	0.052	0.209	0.968	0.603	0	0.5315	0.538	0.9545	0.6235	0.0225	0.4645	0.1045	0.299	0.1475	0.261	0.679	0.6685	0.603	0.893	0.9565	0.1845	0.847	0.5105	0.7095	0.389	0.023	0.1755	0.006	0.5615	0.255	0.697	0.4705	0.0095	0.0365	0.754
Age_Curvature	0.5875	0.5495	0.058	0	0.447	0.0005	0.3625	0.815	0	0.2415	0.545	0.9125	0.3565	0.1005	0	0.031	0.022	0.3735	0.323	0.1575	0.003	0.0015	0.807	0.0435	0.0825	0.8145	0.938	0.5575	0.786	0.255	0.519	0.51	0.7875	0.191	0.237	0.174	0.411	0.9705	0.842	0.002	0.462	0.323	0.9555	0.0045	0.001	0.299	0.145	0.49
Age_Sulcaldepth	0.776	0.151	0.2115	0.091	0	0.0855	0.0005	0.0065	0.2415	0	0.23	0.4265	0.256	0.436	0.782	0.658	0.07	0.063	0.709	0.22	0.4515	0.906	0.0435	0.809	0.932	0.033	0.111	0.015	0.1685	0.5435	0.28	0.6055	0.6	0.5485	0.9555	0.536	0.8245	0.9125	0.0055	0.059	0.0365	0.5705	0.003	0.8925	0.913	0.255	0.1995	0.6975
Sex_Volume	0.1055	0.019	0.4535	0.715	0.152	0.163	0.152	0.4115	0.545	0.23	0	0	0	0.016	0.6085	0.2545	0.012	0.7275	0.5815	0.1305	0.0785	0.2225	0.08	0.039	0.669	0.088	0.9245	0.0365	0.3725	0.1525	0.5305	0.008	0.049	0.092	0.111	0.009	0.209	0.0565	0.138	0.324	0.695	0.2675	0.7415	0.06	0.309	0.0235	0.1	0.796
Sex_Surfacearea	0.082	0.025	0.531	0.0955	0.009	0.0815	0.2945	0.451	0.9125	0.4265	0	0	0.462	0.0375	0.004	0.247	0.159	0.4455	0.429	0.2555	0.1885	0.9085	0.0715	0.021	0.574	0.067	0.745	0.191	0.102	0.1405	0.884	0.0225	0.0375	0.1725	0.103	0.247	0.17	0.3645	0.6635	0.123	0.756	0.1605	0.4285	0.002	0.3295	0.184	0.1885	0.7365
Sex_Thickness	0.2085	0.057	0.9115	0.2535	0.9815	0.787	0.2335	0.274	0.3565	0.256	0	0.462	0	0	0.1395	0.4205	0.1575	0.986	0.948	0.175	0.3395	0.64	0.2875	0.4815	0.709	0.4975	0.7985	0.0975	0.4055	0.289	0.7265	0.073	0.1125	0.5845	0.0245	0.0065	0.2025	0	0.0345	0.8385	0.257	0.7635	0.728	0.6365	0.7085	0.226	0.473	0.7295
Sex_Curvature	0.426	0.0985	0.02	0	0.1095	0.008	0.531	0.052	0.1005	0.436	0.016	0.0375	0	0	0	0.0335	0.003	0.0465	0.6075	0.483	0.2735	0.112	0.322	0.1715	0.0095	0.725	0.8535	0.1145	0.739	0.4825	0.175	0.167	0.325	0.4225	0.934	0	0.8905	0	0	0.2635	0.429	0.0005	0.531	0.0345	0.0735	0.179	0.595	0
Sex_Sulcaldepth	0.702	0.873	0.798	0	0	0.1295	0.569	0.209	0	0.782	0.6085	0.004	0.1395	0	0	0.5135	0.1855	0.95	0.8645	0.8485	0.658	0.299	0.024	0.734	0.1175	0.228	0.538	0.8915	0.8025	0.3475	0.068	0.1445	0.402	0.191	0.6735	0.012	0.342	0	0.0695	0.155	0.773	0.031	0.406	0.1655	0.728	0.697	0.9155	0.0165
GeneexpressionPC1	0.0115	0.0285	0.555	0	0.878	0.03	0.343	0.968	0.031	0.658	0.2545	0.247	0.4205	0.0335	0.5135	0	0.0015	0.0195	0.074	0.0015	0	0.1535	0.596	0	0.0395	0.02	0.249	0.2205	0.0055	0.002	0.513	0.4095	0.14	0.3785	0.4965	0.055	0.0065	0.205	0.2715	0.0455	0.6705	0.8655	0.194	0	0	0.3605	0.038	0
MicroqT1sim1	0.062	0.0005	0.355	0.0035	0.9095	0.006	0.0005	0.603	0.022	0.07	0.012	0.159	0.1575	0.003	0.1855	0.0015	0	0.605	0.511	0	0	0.014	0.329	0.007	0.0035	0.0075	0.8955	0	0.0595	0	0.8855	0.299	0.146	0.0235	0.9995	0	0.0175	0.117	0.009	0.36	0.544	0.197	0.9215	0.001	0.0005	0.2605	0.0065	0.1235
MicroqT1sim2	0	0.726	0	0.95	0.0185	0.064	0.4355	0	0.3735	0.063	0.7275	0.4455	0.986	0.0465	0.95	0.0195	0.605	0	0.2435	0.016	0.0055	0.8995	0.001	0	0.1035	0.5935	0.031	0.609	0.049	0.028	0.3045	0.0875	0.0055	0.213	0.153	0.742	0.0095	0.824	0.714	0.0305	0.4965	0.1815	0.3215	0.017	0.009	0.081	0.016	0.2635
CytoStainingsim1	0.8305	0.888	0.8135	0.154	0.4665	0.476	0.852	0.5315	0.323	0.709	0.5815	0.429	0.948	0.6075	0.8645	0.074	0.511	0.2435	0	0.7395	0.1465	0.2415	0.4845	0.0805	0.2435	0.2665	0.065	0.9695	0.9625	0.678	0.1685	0.6505	0.7615	0.9935	0.7725	0.604	0.9265	0.7805	0.9205	0.02	0.204	0.3885	0.035	0.2695	0.004	0.324	0.121	0.027
CytoStainingsim2	0.0055	0.0035	0.754	0.0055	0.7085	0.003	0.038	0.538	0.1575	0.22	0.1305	0.2555	0.175	0.483	0.8485	0.0015	0	0.016	0.7395	0	0	0.167	0.6945	0.002	0.0895	0.0145	0.792	0.003	0	0	0.1435	0.3425	0.065	0.2955	0.3165	0.0095	0	0.265	0.029	0.209	0.757	0.1635	0.932	0	0.002	0.7755	0.063	0.0085
Myelination	0.0125	0.0035	0.9985	0.001	0.6135	0.004	0.016	0.9545	0.003	0.4515	0.0785	0.1885	0.3395	0.2735	0.658	0	0	0.0055	0.1465	0	0	0.038	0.668	0	0.007	0.0235	0.4515	0.0585	0	0	0.8285	0.374	0.103	0.0135	0.8725	0.0125	0	0.575	0.0995	0.021	0.457	0.0185	0.8335	0	0	0.3625	0.0025	0.0085
Allometricscaling	0.194	0.137	0.3285	0.0105	0.139	0.09	0.0825	0.6235	0.0015	0.906	0.2225	0.9085	0.64	0.112	0.299	0.1535	0.014	0.8995	0.2415	0.167	0.038	0	0.3855	0.2515	0.01	0.1285	0.8755	0.3535	0.5225	0.218	0.009	0.7665	0.863	0.009	0.0665	0.082	0.9555	0.6965	0.711	0.0405	0.0275	0.0545	0.7135	0.0095	0.0035	0.232	0.004	0.851
Meansurfaceareaadult	0.921	0.141	0.1415	0.401	0.0435	0.2775	0	0.0225	0.807	0.0435	0.08	0.0715	0.2875	0.322	0.024	0.596	0.329	0.001	0.4845	0.6945	0.668	0.3855	0	0.572	0.989	0.2115	0.0145	0.035	0.8065	0.742	0.161	0.438	0.844	0.1105	0.5605	0.616	0.954	0.636	0.1025	0.4115	0.6125	0.14	0.0285	0.7	0.492	0.8565	0.7505	0.0005
Meanthicknessadult	0	0.056	0.079	0.17	0.8805	0.026	0.4345	0.4645	0.0435	0.809	0.039	0.021	0.4815	0.1715	0.734	0	0.007	0	0.0805	0.002	0	0.2515	0.572	0	0.079	0.069	0.33	0.284	0.0005	0.0015	0.356	0.0305	0.0005	0.212	0.1005	0.124	0	0.2135	0.2625	0.052	0.8395	0.3885	0.223	0	0	0.093	0.0525	0.09
Intersubjectvariability	0.1595	0.1305	0.785	0.003	0.303	0.037	0.288	0.1045	0.0825	0.932	0.669	0.574	0.709	0.0095	0.1175	0.0395	0.0035	0.1035	0.2435	0.0895	0.007	0.01	0.989	0.079	0	0.1945	0.621	0.2585	0.9295	0.0475	0.185	0.8295	0.5515	0.0015	0.2065	0.071	0.165	0.624	0.4645	0.3495	0.0055	0.1855	0.988	0.027	0.0005	0.0395	0	0.203
FCsim1	0.2195	0.0075	0.1995	0.415	0.0065	0.013	0.0365	0.299	0.8145	0.033	0.088	0.067	0.4975	0.725	0.228	0.02	0.0075	0.5935	0.2665	0.0145	0.0235	0.1285	0.2115	0.069	0.1945	0	0.879	0	0.3865	0.105	0.9935	0.211	0.2435	0.3965	0.9255	0.0925	0.4555	0.8855	0.0505	0.27	0.9895	0.7215	0.652	0.0425	0.053	0.6175	0.3725	0.249
FCsim2	0.6715	0.8635	0.2045	0.269	0.6175	0.966	0.2275	0.1475	0.938	0.111	0.9245	0.745	0.7985	0.8535	0.538	0.249	0.8955	0.031	0.065	0.792	0.4515	0.8755	0.0145	0.33	0.621	0.879	0	0.3075	0.5735	0.731	0.922	0.891	0.769	0.723	0.691	0.918	0.79	0.874	0.3235	0.1465	0.437	0.3365	0.002	0.2935	0.08	0.453	0.319	0.0155
CogPC1Neurosynth	0.314	0.013	0.163	0.504	0.406	0.012	0.0055	0.261	0.5575	0.015	0.0365	0.191	0.0975	0.1145	0.8915	0.2205	0	0.609	0.9695	0.003	0.0585	0.3535	0.035	0.284	0.2585	0	0.3075	0	0.4345	0.1565	0.6935	0.4375	0.4165	0.2755	0.506	0.018	0.3535	0.256	0	0.7245	0.6205	0.5565	0.42	0.2325	0.4785	0.84	0.501	0.5865
Metabolism	0.006	0.0925	0.0485	0.159	0.144	0.271	0.264	0.679	0.786	0.1685	0.3725	0.102	0.4055	0.739	0.8025	0.0055	0.0595	0.049	0.9625	0	0	0.5225	0.8065	0.0005	0.9295	0.3865	0.5735	0.4345	0	0.003	0	0.8575	0.1775	0.5325	0.2635	0.847	0.001	0.457	0.126	0.791	0.108	0.9555	0.929	0.014	0.2155	0.113	0.5595	0.019
X5HT1a	0	0	0.3045	0	0.8665	0.0355	0.0485	0.6685	0.255	0.5435	0.1525	0.1405	0.289	0.4825	0.3475	0.002	0	0.028	0.678	0	0	0.218	0.742	0.0015	0.0475	0.105	0.731	0.1565	0.003	0	0.339	0.118	0.0035	0.0025	0.247	0.002	0	0.0845	0.2055	0.4515	0.811	0.015	0.5735	0	0.0015	0.205	0.003	0.098
X5HT1b	0.1725	0.809	0.05	0.2325	0.641	0.3595	0.508	0.603	0.519	0.28	0.5305	0.884	0.7265	0.175	0.068	0.513	0.8855	0.3045	0.1685	0.1435	0.8285	0.009	0.161	0.356	0.185	0.9935	0.922	0.6935	0	0.339	0	0.7155	0.4325	0	0.1015	0.7655	0.265	0.145	0.0005	0.021	0	0	0.894	0.1325	0.5545	0.0935	0.026	0.0025
X5HT2a	0.001	0.002	0.4925	0.3305	0.89	0.0275	0.1225	0.893	0.51	0.6055	0.008	0.0225	0.073	0.167	0.1445	0.4095	0.299	0.0875	0.6505	0.3425	0.374	0.7665	0.438	0.0305	0.8295	0.211	0.891	0.4375	0.8575	0.118	0.7155	0	0	0.0725	0	0.014	0.226	0.229	0.3685	0.4515	0.482	0.054	0.529	0.16	0.479	0	0.0215	0.0015
X5HT4	0	0.0015	0.178	0.9185	0.956	0.048	0.196	0.9565	0.7875	0.6	0.049	0.0375	0.1125	0.325	0.402	0.14	0.146	0.0055	0.7615	0.065	0.103	0.863	0.844	0.0005	0.5515	0.2435	0.769	0.4165	0.1775	0.0035	0.4325	0	0	0.1	0	0.022	0.0065	0.118	0.3375	0.5565	0.437	0.065	0.4195	0.0215	0.284	0.001	0.0105	0.217
X5HT6	0.0455	0.018	0.461	0.7855	0.3165	0.003	0.016	0.1845	0.191	0.5485	0.092	0.1725	0.5845	0.4225	0.191	0.3785	0.0235	0.213	0.9935	0.2955	0.0135	0.009	0.1105	0.212	0.0015	0.3965	0.723	0.2755	0.5325	0.0025	0	0.0725	0.1	0	0.492	0.0145	0.0005	0.917	0.3745	0.06	0.0085	0	0.982	0	0.059	0	0	0.017
X5HTT	0.064	0.3575	0.173	0.5205	0.21	0.5005	0.794	0.847	0.237	0.9555	0.111	0.103	0.0245	0.934	0.6735	0.4965	0.9995	0.153	0.7725	0.3165	0.8725	0.0665	0.5605	0.1005	0.2065	0.9255	0.691	0.506	0.2635	0.247	0.1015	0	0	0.492	0	0.064	0.08	0.002	0.2515	0.391	0.066	0.866	0.0505	0.7125	0.8375	0.128	0.8615	0.6465
D1	0.076	0	0.3895	0.003	0.035	0.1915	0.0605	0.5105	0.174	0.536	0.009	0.247	0.0065	0	0.012	0.055	0	0.742	0.604	0.0095	0.0125	0.082	0.616	0.124	0.071	0.0925	0.918	0.018	0.847	0.002	0.7655	0.014	0.022	0.0145	0.064	0	0.026	0	0.0295	0.1425	0.9865	0.045	0.21	0.039	0.0235	0	0	0.294
D2	0	0.005	0.3295	0.062	0.2995	0.3185	0.3315	0.7095	0.411	0.8245	0.209	0.17	0.2025	0.8905	0.342	0.0065	0.0175	0.0095	0.9265	0	0	0.9555	0.954	0	0.165	0.4555	0.79	0.3535	0.001	0	0.265	0.226	0.0065	0.0005	0.08	0.026	0	0.01	0.3975	0.475	0.8835	0	0.362	0	0.0965	0.2055	0.018	0.2235
DAT	0.092	0.1535	0.766	0.0015	0.0025	0.4355	0.656	0.389	0.9705	0.9125	0.0565	0.3645	0	0	0	0.205	0.117	0.824	0.7805	0.265	0.575	0.6965	0.636	0.2135	0.624	0.8855	0.874	0.256	0.457	0.0845	0.145	0.229	0.118	0.917	0.002	0	0.01	0	0.034	0.626	0.599	0.621	0.0175	0.747	0.4605	0.035	0.219	0.0215
NAT	0.3845	0.064	0.933	0.0315	0.1425	0.8395	0.0295	0.023	0.842	0.0055	0.138	0.6635	0.0345	0	0.0695	0.2715	0.009	0.714	0.9205	0.029	0.0995	0.711	0.1025	0.2625	0.4645	0.0505	0.3235	0	0.126	0.2055	0.0005	0.3685	0.3375	0.3745	0.2515	0.0295	0.3975	0.034	0	0.333	0.0005	0.019	0.0735	0.682	0.774	0.9795	0.2495	0.516
H3	0.632	0.497	0.325	0.868	0.0095	0.012	0.827	0.1755	0.002	0.059	0.324	0.123	0.8385	0.2635	0.155	0.0455	0.36	0.0305	0.02	0.209	0.021	0.0405	0.4115	0.052	0.3495	0.27	0.1465	0.7245	0.791	0.4515	0.021	0.4515	0.5565	0.06	0.391	0.1425	0.475	0.626	0.333	0	0.015	0.004	0.0005	0	0.001	0.071	0	0.217
A4B2	0.49	0.57	0.464	0.6705	0.094	0.118	0.664	0.006	0.462	0.0365	0.695	0.756	0.257	0.429	0.773	0.6705	0.544	0.4965	0.204	0.757	0.457	0.0275	0.6125	0.8395	0.0055	0.9895	0.437	0.6205	0.108	0.811	0	0.482	0.437	0.0085	0.066	0.9865	0.8835	0.599	0.0005	0.015	0	0.055	0.315	0.0645	0.0905	0.2225	0.001	0.716
M1	0.131	0.012	0.231	0.128	0.3325	0.0015	0.0175	0.5615	0.323	0.5705	0.2675	0.1605	0.7635	0.0005	0.031	0.8655	0.197	0.1815	0.3885	0.1635	0.0185	0.0545	0.14	0.3885	0.1855	0.7215	0.3365	0.5565	0.9555	0.015	0	0.054	0.065	0	0.866	0.045	0	0.621	0.019	0.004	0.055	0	0.711	0	0.351	0.022	0	0.013
VAChT	0.361	0.805	0.625	0.589	0.004	0.7995	0.102	0.255	0.9555	0.003	0.7415	0.4285	0.728	0.531	0.406	0.194	0.9215	0.3215	0.035	0.932	0.8335	0.7135	0.0285	0.223	0.988	0.652	0.002	0.42	0.929	0.5735	0.894	0.529	0.4195	0.982	0.0505	0.21	0.362	0.0175	0.0735	0.0005	0.315	0.711	0	0.219	0.0825	0.047	0.074	0.025
CB1	0.001	0.0025	0.89	0.112	0.999	0	0.0625	0.697	0.0045	0.8925	0.06	0.002	0.6365	0.0345	0.1655	0	0.001	0.017	0.2695	0	0	0.0095	0.7	0	0.027	0.0425	0.2935	0.2325	0.014	0	0.1325	0.16	0.0215	0	0.7125	0.039	0	0.747	0.682	0	0.0645	0	0.219	0	0	0.112	0	0.257
MU	0.1025	0.0885	0.9305	0	0.5675	0.006	0.482	0.4705	0.001	0.913	0.309	0.3295	0.7085	0.0735	0.728	0	0.0005	0.009	0.004	0.002	0	0.0035	0.492	0	0.0005	0.053	0.08	0.4785	0.2155	0.0015	0.5545	0.479	0.284	0.059	0.8375	0.0235	0.0965	0.4605	0.774	0.001	0.0905	0.351	0.0825	0	0	0.09	0	0.004
NMDA	0.033	0.0995	0.664	0.517	0.037	0.1625	0.798	0.0095	0.299	0.255	0.0235	0.184	0.226	0.179	0.697	0.3605	0.2605	0.081	0.324	0.7755	0.3625	0.232	0.8565	0.093	0.0395	0.6175	0.453	0.84	0.113	0.205	0.0935	0	0.001	0	0.128	0	0.2055	0.035	0.9795	0.071	0.2225	0.022	0.047	0.112	0.09	0	0	0.2885
mGluR5	0.0665	0.0165	0.6595	0.5685	0.0045	0	0.1515	0.0365	0.145	0.1995	0.1	0.1885	0.473	0.595	0.9155	0.038	0.0065	0.016	0.121	0.063	0.0025	0.004	0.7505	0.0525	0	0.3725	0.319	0.501	0.5595	0.003	0.026	0.0215	0.0105	0	0.8615	0	0.018	0.219	0.2495	0	0.001	0	0.074	0	0	0	0	0.712
GABAabz	0.2885	0.5705	0.512	0.001	0.487	0.745	0.5735	0.754	0.49	0.6975	0.796	0.7365	0.7295	0	0.0165	0	0.1235	0.2635	0.027	0.0085	0.0085	0.851	0.0005	0.09	0.203	0.249	0.0155	0.5865	0.019	0.098	0.0025	0.0015	0.217	0.017	0.6465	0.294	0.2235	0.0215	0.516	0.217	0.716	0.013	0.025	0.257	0.004	0.2885	0.712	0

## Sheet: BH_p_spin
BH FDR Q values for spatial correlations for fsaverage 164k (between all cortical profiles (p spin values are presented on previous sheet)
	g_Volume	g_Surfacearea	g_Thickness	g_Curvature	g_Sulcaldepth	Age_Volume	Age_Surfacearea	Age_Thickness	Age_Curvature	Age_Sulcaldepth	Sex_Volume	Sex_Surfacearea	Sex_Thickness	Sex_Curvature	Sex_Sulcaldepth	GeneexpressionPC1	MicroqT1sim1	MicroqT1sim2	CytoStainingsim1	CytoStainingsim2	Myelination	Allometricscaling	Meansurfaceareaadult	Meanthicknessadult	Intersubjectvariability	FCsim1	FCsim2	CogPC1Neurosynth	Metabolism	X5HT1a	X5HT1b	X5HT2a	X5HT4	X5HT6	X5HTT	D1	D2	DAT	NAT	H3	A4B2	M1	VAChT	CB1	MU	NMDA	mGluR5	GABAabz
g_Volume	0	0	0	0.0224	0.426545	0.0130909	0.374	0.7528	0.742105	0.9384	0.2532	0.281143	0.578	0.565622	0.917143	0.0424615	0.114462	0	0.990128	0.0176	0.03	0.37248	0.961043	0	0.3168	0.420923	0.957957	0.558222	0.032	0	0.4	0.0096	0	0.114947	0.3192	0.125793	0	0.276	0.527314	0.705488	0.7944	0.262	0.724	0.0032	0.169655	0.145846	0.118222	0.455226
g_Surfacearea	0	0	0.635368	0.0858947	0.619034	0.0130909	0.004	0.333	0.723243	0.426353	0.114	0.15	0.342	0.219273	0.930261	0.0826667	0.00266667	0.828279	0.990128	0.0129231	0.012	0.303273	0.377333	0.128	0.272348	0.072	0.957957	0.078	0.296	0	0.924571	0.0137143	0.0102857	0.0508235	0.66	0	0.0218182	0.3684	0.180706	0.5964	0.846947	0.0567273	0.966	0.00705882	0.160889	0.2388	0.0416842	0.740842
g_Thickness	0	0.335333	0	0.617333	0.617143	0.817636	0.282286	0.012	0.214154	0.49152	0.588324	0.6372	0.972267	0.0685714	0.917143	0.634286	0.443077	0	0.990128	0.825818	0.9985	0.49275	0.377333	0.15456	0.876279	0.420923	0.8076	0.460235	0.180923	0.406	0.218182	0.638919	0.328615	0.567385	0.461333	0.479385	0.482182	0.892	0.952851	0.4995	0.7944	0.357677	0.909091	0.911489	0.9305	0.758857	0.719455	0.707657
g_Curvature	0.024	0.0741818	0.7424	0	0.094	0.691429	0.580667	0.201231	0	0.2912	0.773739	0.290824	0.578	0	0	0	0.012	0.970213	0.672	0.0176	0.00436364	0.056	0.731556	0.265548	0.028	0.569143	0.8076	0.639158	0.363429	0	0.485217	0.587143	0.9565	0.837867	0.78075	0.016	0.156632	0.012	0.1104	0.868	0.846947	0.262	0.8835	0.173419	0	0.6204	0.649714	0.0096
g_Sulcaldepth	0.29325	0.472421	0.6912	0.0663529	0	0.666732	0.6	0.0336	0.7152	0	0.281538	0.0864	0.986	0.21984	0	0.896681	0.941106	0.0624	0.93024	0.825818	0.718244	0.303273	0.189818	0.8805	0.427765	0.072	0.957957	0.617647	0.3456	0.8665	0.831568	0.893	0.9565	0.446824	0.504	0.0763636	0.4792	0.015	0.285	0.057	0.3008	0.461486	0.0384	0.999	0.648571	0.145846	0.0144	0.707657
Age_Volume	0.0109091	0.012	0.908093	0.691429	0.759333	0	0	0.012	0.006	0.2912	0.289778	0.281143	0.891349	0.0349091	0.408	0.0826667	0.0192	0.139636	0.93024	0.012	0.0128	0.24	0.627273	0.0832	0.135429	0.0994286	0.966	0.078	0.481778	0.0852	0.595034	0.11	0.147	0.0144	0.78075	0.262629	0.482182	0.713032	0.898133	0.064	0.333176	0.009	0.966	0	0.0169412	0.325	0	0.786783
Age_Surfacearea	0.29325	0.004	0.5928	0.577371	0.678545	0	0	0.222857	0.640286	0.008	0.281538	0.456	0.578	0.621659	0.881032	0.484235	0.00266667	0.610971	0.990128	0.0868571	0.0349091	0.232941	0	0.508683	0.418909	0.159273	0.8076	0.044	0.481778	0.105818	0.748941	0.309474	0.348444	0.0508235	0.951818	0.111692	0.482182	0.828632	0.1104	0.85634	0.846947	0.0608	0.3264	0.106759	0.5904	0.8512	0.22725	0.740842
Age_Thickness	0.5514	0.1776	0.012	0.1308	0.0308571	0.008	0.183529	0	0.909767	0.052	0.548667	0.568615	0.578	0.131368	0.456	0.968	0.675349	0	0.944889	0.662154	0.974809	0.83027	0.164571	0.530857	0.238857	0.462968	0.708	0.544696	0.880865	0.739636	0.804	0.893	0.9565	0.316138	0.951818	0.6126	0.830634	0.666857	0.1104	0.33696	0.048	0.667902	0.612	0.777273	0.5904	0.0651429	0.076	0.786783
Age_Curvature	0.671429	0.652	0.348	0	0.678545	0.0048	0.527273	0.909767	0	0.49152	0.670769	0.9125	0.658154	0.219273	0	0.0826667	0.045913	0.543273	0.7776	0.276414	0.0110769	0.036	0.900837	0.116	0.22	0.909209	0.957957	0.669	0.921714	0.36	0.748941	0.644211	0.87907	0.316138	0.52487	0.245647	0.519158	0.9705	0.898133	0.016	0.7944	0.461486	0.988	0.012	0.00436364	0.410057	0.224516	0.707657
Age_Sulcaldepth	0.809739	0.210514	0.597176	0.198545	0	0.152	0.004	0.0445714	0.552	0	0.368	0.568615	0.578	0.565622	0.917143	0.7152	0.124444	0.139636	0.990128	0.33	0.562462	0.92783	0.189818	0.844174	0.972522	0.1584	0.666	0.08	0.367636	0.636293	0.5376	0.7266	0.72	0.626857	0.97583	0.627512	0.920372	0.936511	0.044	0.151579	0.1752	0.667902	0.036	0.911489	0.9305	0.378909	0.281647	0.786783
Sex_Volume	0.194769	0.048	0.7424	0.78	0.347429	0.2445	0.317217	0.7528	0.723243	0.49152	0	0	0	0.0590769	0.91275	0.38175	0.0288	0.828279	0.972	0.25056	0.134571	0.395556	0.295385	0.110118	0.78322	0.246667	0.957957	0.146	0.638571	0.259034	0.748941	0.048	0.147	0.192	0.3552	0.038	0.385846	0.193714	0.285	0.4995	0.855385	0.40125	0.936632	0.106667	0.4635	0.125333	0.165517	0.812936
Sex_Surfacearea	0.17113	0.06	0.772364	0.199304	0.0456	0.150462	0.4712	0.7528	0.9705	0.74731	0	0	0.745548	0.105882	0.0274286	0.38175	0.2385	0.610971	0.93024	0.371636	0.28275	0.92783	0.286	0.072	0.725053	0.207	0.957957	0.509333	0.301333	0.249778	0.93287	0.0981818	0.128571	0.316138	0.353143	0.320432	0.354783	0.648	0.816	0.281143	0.862884	0.290667	0.734571	0.006	0.479273	0.339692	0.274182	0.786783
Sex_Thickness	0.303273	0.114	0.952851	0.4056	0.999	0.834261	0.415111	0.571826	0.640286	0.49152	0	0.568615	0	0	0.408	0.531158	0.2385	0.986	0.990128	0.28	0.479294	0.83027	0.627273	0.537488	0.810286	0.645405	0.957957	0.334286	0.6488	0.396343	0.8718	0.219	0.257143	0.652465	0.2352	0.0312	0.385846	0	0.1104	0.85634	0.6168	0.8144	0.936632	0.7638	0.790884	0.359226	0.582154	0.786783
Sex_Curvature	0.524308	0.16469	0.192	0	0.309176	0.0256	0.6372	0.201231	0.3216	0.74731	0.109714	0.18	0	0	0	0.0846316	0.012	0.117474	0.972	0.610105	0.397818	0.282947	0.658	0.265548	0.048	0.828571	0.957957	0.3664	0.921714	0.579	0.4	0.364364	0.503226	0.533684	0.974609	0	0.949867	0	0	0.446897	0.7944	0.00342857	0.8496	0.069	0.160364	0.339692	0.664186	0
Sex_Sulcaldepth	0.7488	0.888	0.908093	0	0	0.2072	0.655429	0.5016	0	0.9384	0.71239	0.048	0.558	0	0	0.601171	0.269818	0.970213	0.990128	0.866553	0.745674	0.462968	0.164571	0.782933	0.256364	0.420923	0.957957	0.910468	0.921714	0.438947	0.272	0.3468	0.566919	0.316138	0.921333	0.0428571	0.482667	0	0.185333	0.31	0.862884	0.0875294	0.734571	0.233647	0.794182	0.778047	0.9155	0.0582857
GeneexpressionPC1	0.0368	0.0651429	0.783529	0	0.970133	0.0685714	0.5145	0.968	0.135273	0.877333	0.394065	0.4088	0.720857	0.1035	0.849931	0	0.00654545	0.0624	0.483	0.009	0	0.320348	0.8448	0	0.135429	0.12	0.8076	0.544696	0.032	0.00738462	0.748941	0.634065	0.292	0.504667	0.78075	0.1056	0.024	0.457043	0.449379	0.1365	0.846947	0.884426	0.563368	0	0	0.457895	0.076	0
MicroqT1sim1	0.152	0.004	0.6912	0.0129231	0.970133	0.0205714	0.004	0.804	0.1056	0.258462	0.096	0.339556	0.578	0.0144	0.436571	0.008	0	0.749538	0.943385	0	0	0.0672	0.658	0.0258462	0.028	0.072	0.957957	0	0.204	0	0.93287	0.552	0.292	0.0626667	0.9995	0	0.0508235	0.314667	0.0617143	0.508235	0.842323	0.3152	0.988	0.0032	0.00266667	0.378909	0.0195	0.282286
MicroqT1sim2	0	0.810419	0	0.95	0.0807273	0.12288	0.580667	0	0.640286	0.252	0.773739	0.568615	0.986	0.124	0.95	0.064	0.675349	0	0.718667	0.0404211	0.0165	0.92783	0.012	0	0.238857	0.749684	0.2976	0.692651	0.180923	0.0707368	0.562154	0.247059	0.0293333	0.329806	0.432	0.809455	0.032	0.919814	0.816	0.104571	0.7944	0.307034	0.701455	0.0388571	0.024	0.236211	0.0416842	0.451714
CytoStainingsim1	0.84817	0.888	0.908093	0.282667	0.678545	0.585846	0.852	0.782545	0.62016	0.895579	0.6978	0.568615	0.986	0.67814	0.930261	0.148	0.6132	0.403034	0	0.825818	0.226839	0.399724	0.7872	0.15456	0.377032	0.432	0.52	0.9695	0.9625	0.739636	0.4	0.761561	0.878857	0.9935	0.951818	0.687628	0.9555	0.892	0.952851	0.0775385	0.544	0.490737	0.186667	0.340421	0.012	0.432	0.1936	0.072
CytoStainingsim2	0.022	0.014	0.908093	0.0188571	0.8502	0.0130909	0.140308	0.782545	0.444706	0.49152	0.281538	0.4088	0.578	0.594462	0.930261	0.008	0	0.0624	0.990128	0	0	0.334	0.861538	0.008	0.226105	0.0994286	0.957957	0.0288	0	0	0.4	0.587143	0.173333	0.429818	0.60768	0.038	0	0.489231	0.1104	0.385778	0.862884	0.290667	0.988	0	0.00738462	0.846	0.116308	0.0408
Myelination	0.0375	0.014	0.9985	0.00533333	0.78	0.016	0.084	0.968	0.018	0.74731	0.24	0.339556	0.65184	0.423484	0.917143	0	0	0.033	0.672	0	0	0.149538	0.861538	0	0.042	0.125333	0.945391	0.216	0	0	0.924837	0.5984	0.2472	0.0497143	0.951818	0.0428571	0	0.825081	0.234286	0.0775385	0.7944	0.0608	0.975805	0	0	0.457895	0.01	0.0408
Allometricscaling	0.29325	0.205091	0.687652	0.0315	0.3456	0.154286	0.22	0.808865	0.012	0.95183	0.368	0.9125	0.8754	0.21984	0.598	0.283385	0.032	0.959467	0.718667	0.276414	0.0701538	0	0.731556	0.344914	0.048	0.3084	0.957957	0.585103	0.751765	0.327	0.054	0.855628	0.920533	0.036	0.3192	0.1312	0.9555	0.857231	0.816	0.1296	0.146667	0.125714	0.936632	0.024	0.012	0.359226	0.0137143	0.851
Meansurfaceareaadult	0.921	0.205091	0.597176	0.577371	0.1392	0.380571	0	0.1104	0.909767	0.2088	0.24	0.281143	0.578	0.472727	0.1152	0.665302	0.426811	0.008	0.93024	0.825818	0.745674	0.544235	0	0.624	0.989	0.420923	0.186	0.146	0.921714	0.774261	0.4	0.637091	0.920533	0.21216	0.815273	0.687628	0.9555	0.825081	0.234286	0.548667	0.846947	0.2688	0.171	0.777273	0.5904	0.874723	0.78313	0.006
Meanthicknessadult	0	0.114	0.421333	0.291429	0.970133	0.0656842	0.580667	0.7528	0.174	0.942286	0.170182	0.15	0.745548	0.296276	0.917143	0	0.0197647	0	0.483	0.0096	0	0.4024	0.8448	0	0.22	0.207	0.8076	0.54528	0.0048	0.00654545	0.595034	0.112615	0.0048	0.329806	0.353143	0.186	0	0.457043	0.449379	0.146824	0.895467	0.490737	0.563368	0	0	0.236211	0.1008	0.227368
Intersubjectvariability	0.273429	0.202065	0.908093	0.012	0.58176	0.0772174	0.4712	0.333	0.282857	0.95183	0.764571	0.672	0.8754	0.038	0.402857	0.0902857	0.012	0.19872	0.718667	0.179	0.0197647	0.056	0.989	0.15456	0	0.420923	0.957957	0.544696	0.9625	0.105818	0.403636	0.893	0.684923	0.009	0.504	0.121714	0.354783	0.825081	0.602595	0.508235	0.048	0.307034	0.988	0.0563478	0.00266667	0.145846	0	0.42912
FCsim1	0.309882	0.0257143	0.597176	0.577371	0.039	0.0346667	0.140308	0.598	0.909767	0.194667	0.245333	0.281143	0.74625	0.788267	0.475826	0.064	0.02	0.749538	0.718667	0.0386667	0.04512	0.303273	0.5076	0.150545	0.3304	0	0.957957	0	0.639724	0.2016	0.9935	0.43968	0.403034	0.514378	0.974609	0.143226	0.560615	0.936511	0.1515	0.446897	0.9895	0.787091	0.920471	0.0784615	0.1272	0.722927	0.470526	0.451714
FCsim2	0.732545	0.888	0.597176	0.416516	0.78	0.966	0.415111	0.416471	0.9705	0.333	0.9245	0.8064	0.891349	0.890609	0.8608	0.38175	0.941106	0.0826667	0.483	0.826435	0.562462	0.92783	0.1392	0.416842	0.7488	0.944533	0	0.558222	0.764667	0.774261	0.941617	0.893	0.878857	0.788727	0.921333	0.937532	0.902857	0.936511	0.50625	0.305739	0.7944	0.461486	0.032	0.361231	0.160889	0.557538	0.413838	0.0582857
CogPC1Neurosynth	0.418667	0.039	0.597176	0.640615	0.6496	0.0338824	0.0377143	0.569455	0.723243	0.102857	0.170182	0.339556	0.468	0.21984	0.930261	0.364966	0	0.749538	0.990128	0.012	0.104	0.514182	0.186667	0.368432	0.38775	0	0.8076	0	0.672774	0.259034	0.8718	0.637091	0.566919	0.41325	0.78075	0.0508235	0.482667	0.489231	0	0.790364	0.846947	0.667902	0.734571	0.31	0.5904	0.874723	0.6012	0.740842
Metabolism	0.0221538	0.164444	0.342857	0.282667	0.3456	0.380571	0.452571	0.830634	0.909767	0.449333	0.510857	0.290824	0.720857	0.788267	0.917143	0.024	0.11424	0.1176	0.990128	0	0	0.716571	0.900837	0.0024	0.972522	0.559765	0.957957	0.617647	0	0.009	0	0.893	0.328615	0.623415	0.527	0.883826	0.0048	0.713032	0.274909	0.843733	0.324	0.9555	0.988	0.0336	0.3448	0.246545	0.649714	0.0608
X5HT1a	0	0	0.687652	0	0.970133	0.0772174	0.166286	0.830634	0.556364	0.82275	0.281538	0.339556	0.578	0.594462	0.641538	0.0096	0	0.0826667	0.990128	0	0	0.395556	0.878634	0.00654545	0.152	0.265263	0.957957	0.460235	0.0205714	0	0.595034	0.309474	0.021	0.0133333	0.52487	0.012	0	0.2704	0.39456	0.570316	0.884727	0.06	0.8835	0	0.006	0.352286	0.0110769	0.2352
X5HT1b	0.285517	0.862933	0.342857	0.384828	0.788923	0.466378	0.625231	0.804	0.723243	0.516923	0.670105	0.9125	0.8754	0.296276	0.256615	0.601171	0.941106	0.471484	0.674	0.264923	0.889067	0.056	0.406737	0.438154	0.329778	0.9935	0.957957	0.756545	0	0.438947	0	0.817714	0.566919	0	0.353143	0.816533	0.438621	0.366316	0.0048	0.0775385	0	0	0.988	0.19875	0.648571	0.236211	0.0567273	0.0171429
X5HT2a	0.0048	0.012	0.762581	0.49575	0.970133	0.066	0.282286	0.952533	0.723243	0.8304	0.0864	0.15	0.389333	0.296276	0.408	0.531158	0.398667	0.175	0.990128	0.444324	0.498667	0.897366	0.750857	0.0915	0.904909	0.420923	0.957957	0.617647	0.935455	0.217846	0.8718	0	0	0.158182	0	0.0435	0.387429	0.458	0.527314	0.570316	0.7944	0.125714	0.8496	0.232727	0.5904	0	0.0491429	0.012
X5HT4	0	0.0102857	0.597176	0.938043	0.997565	0.096	0.37632	0.968	0.909767	0.8304	0.196	0.18	0.490909	0.472727	0.696	0.2688	0.2336	0.033	0.990128	0.135652	0.1648	0.92783	0.9136	0.0024	0.715459	0.426857	0.957957	0.617647	0.370435	0.00988235	0.692	0	0	0.2	0	0.0586667	0.024	0.314667	0.50625	0.651512	0.7944	0.141818	0.734571	0.0469091	0.439742	0.008	0.0296471	0.42912
X5HT6	0.121333	0.048	0.7424	0.837867	0.584308	0.0130909	0.084	0.466105	0.482526	0.82275	0.245333	0.339556	0.850182	0.565622	0.436571	0.504667	0.047	0.365143	0.9935	0.405257	0.0308571	0.056	0.3536	0.310545	0.018	0.559765	0.957957	0.54528	0.751765	0.00857143	0	0.219	0.2472	0	0.78075	0.0435	0.00266667	0.936511	0.527314	0.151579	0.0582857	0	0.988	0	0.134857	0	0	0.0582857
X5HTT	0.152	0.463784	0.597176	0.640615	0.438261	0.6006	0.832696	0.924	0.552	0.9555	0.253714	0.290824	0.196	0.934	0.917143	0.601171	0.9995	0.282462	0.990128	0.422	0.910435	0.2128	0.8448	0.172286	0.3304	0.965739	0.957957	0.639158	0.481778	0.359273	0.348	0	0	0.5904	0	0.113778	0.192	0.0137143	0.447111	0.536229	0.243692	0.884426	0.220364	0.777273	0.873913	0.26713	0.87983	0.786783
D1	0.165818	0	0.719077	0.012	0.126857	0.278545	0.183529	0.782545	0.464	0.82275	0.0864	0.4088	0.0624	0	0.072	0.114783	0	0.828279	0.972	0.0268235	0.03	0.232941	0.8448	0.205241	0.213	0.246667	0.957957	0.0864	0.935455	0.00738462	0.896195	0.0746667	0.0812308	0.0497143	0.3192	0	0.0693333	0	0.1104	0.305739	0.9895	0.12	0.563368	0.07488	0.0593684	0	0	0.455226
D2	0	0.0184615	0.687652	0.141714	0.58176	0.424667	0.51329	0.830634	0.680276	0.942286	0.358286	0.339556	0.578	0.909447	0.641538	0.026	0.0381818	0.0456	0.990128	0	0	0.9555	0.974298	0	0.3168	0.607333	0.957957	0.585103	0.008	0	0.53	0.43968	0.0312	0.00342857	0.349091	0.0624	0	0.0533333	0.53	0.584615	0.921913	0	0.724	0	0.165429	0.352286	0.0432	0.42912
DAT	0.184	0.210514	0.908093	0.0072	0.03	0.550105	0.724364	0.74688	0.9705	0.95183	0.205714	0.530182	0	0	0	0.351429	0.200571	0.898909	0.990128	0.374118	0.69	0.8562	0.848	0.310545	0.7488	0.944533	0.957957	0.544696	0.6855	0.176348	0.4	0.43968	0.257455	0.95687	0.024	0	0.032	0	0.1104	0.705488	0.846947	0.709714	0.14	0.7968	0.5904	0.145846	0.300343	0.0645
NAT	0.485684	0.12288	0.952851	0.084	0.3456	0.857362	0.128727	0.1104	0.918545	0.052	0.281538	0.758286	0.236571	0	0.256615	0.394909	0.0227368	0.828279	0.990128	0.0696	0.16469	0.8562	0.351429	0.35	0.619333	0.181714	0.8076	0	0.318316	0.318194	0.004	0.5984	0.50625	0.504667	0.52487	0.0674286	0.515676	0.129231	0	0.4995	0.008	0.0608	0.273231	0.777273	0.8256	0.9795	0.332667	0.707657
H3	0.705488	0.611692	0.687652	0.905739	0.0456	0.0338824	0.844596	0.466105	0.0137143	0.252	0.457412	0.328	0.914727	0.4216	0.413333	0.0992727	0.443077	0.0826667	0.32	0.323613	0.042	0.149538	0.731556	0.126	0.479314	0.432	0.708	0.7728	0.921714	0.555692	0.112	0.637412	0.684923	0.137143	0.695111	0.207273	0.57	0.825081	0.50625	0	0.09	0.0213333	0.012	0	0.00436364	0.2272	0	0.42912
A4B2	0.573659	0.652	0.7424	0.748465	0.282	0.19531	0.724364	0.0445714	0.715355	0.194667	0.773739	0.8064	0.578	0.565622	0.917143	0.7152	0.636878	0.662	0.718667	0.825818	0.562462	0.12	0.8448	0.857362	0.0377143	0.9935	0.945391	0.692651	0.301333	0.828255	0	0.638919	0.566919	0.036	0.3192	0.9865	0.949867	0.825081	0.0048	0.072	0	0.125714	0.701455	0.106759	0.160889	0.359226	0.00436364	0.786783
M1	0.232889	0.0384	0.616	0.24576	0.591111	0.0102857	0.084	0.792706	0.62016	0.829818	0.40125	0.339556	0.891349	0.00266667	0.135273	0.896681	0.278118	0.322667	0.888	0.276414	0.0386087	0.186857	0.377333	0.4662	0.329778	0.828571	0.8076	0.669	0.9625	0.04	0	0.185143	0.173333	0	0.951818	0.09	0	0.825081	0.1104	0.0274286	0.24	0	0.936632	0	0.495529	0.125333	0	0.0567273
VAChT	0.468324	0.862933	0.857143	0.689561	0.0308571	0.834261	0.257684	0.569455	0.9705	0.036	0.773739	0.568615	0.8754	0.621659	0.696	0.344889	0.941106	0.48225	0.336	0.932	0.889067	0.8562	0.171	0.314824	0.989	0.7824	0.048	0.617647	0.9625	0.655429	0.93287	0.651077	0.566919	0.9935	0.3192	0.28	0.482667	0.084	0.185684	0.006	0.72	0.787091	0	0.300343	0.160889	0.161143	0.126857	0.0705882
CB1	0.0048	0.012	0.952851	0.224	0.999	0	0.183529	0.830634	0.024	0.95183	0.205714	0.032	0.8754	0.1035	0.418105	0	0.0048	0.0624	0.718667	0	0	0.056	0.861538	0	0.117818	0.17	0.8076	0.544696	0.0672	0	0.4	0.364364	0.0812308	0	0.924324	0.0813913	0	0.892	0.816	0	0.243692	0	0.563368	0	0	0.246545	0	0.451714
MU	0.194769	0.163385	0.952851	0	0.759333	0.0205714	0.608842	0.7528	0.0096	0.95183	0.449455	0.49425	0.8754	0.1764	0.917143	0	0.00266667	0.0456	0.096	0.0096	0	0.048	0.7872	0	0.008	0.181714	0.548571	0.639158	0.431	0.00654545	0.760457	0.638919	0.4544	0.137143	0.951818	0.0593684	0.220571	0.713032	0.864	0.0096	0.3008	0.468	0.282857	0	0	0.236211	0	0.024
NMDA	0.0931765	0.16469	0.861405	0.640615	0.126857	0.2445	0.832696	0.057	0.62016	0.49152	0.125333	0.339556	0.578	0.296276	0.917143	0.4944	0.357257	0.169043	0.7776	0.826435	0.497143	0.397714	0.9136	0.165333	0.135429	0.76	0.945391	0.876522	0.301333	0.318194	0.345231	0	0.008	0	0.384	0	0.385846	0.129231	0.9795	0.1704	0.562105	0.066	0.220364	0.173419	0.160889	0	0	0.455226
mGluR5	0.152	0.0465882	0.861405	0.6822	0.0308571	0	0.317217	0.159273	0.435	0.49152	0.252632	0.339556	0.745548	0.67814	0.934979	0.0902857	0.0195	0.0624	0.645333	0.135652	0.01	0.048	0.878634	0.126	0	0.55875	0.8076	0.639158	0.764667	0.009	0.1248	0.0981818	0.0458182	0	0.951818	0	0.0508235	0.457043	0.447111	0	0.012	0	0.273231	0	0	0	0	0.786783
GABAabz	0.395657	0.652	0.768	0.00533333	0.687529	0.817636	0.655429	0.861714	0.723243	0.895579	0.812936	0.8064	0.8754	0	0.088	0	0.204414	0.4216	0.324	0.0255	0.0226667	0.92783	0.008	0.165333	0.3304	0.426857	0.186	0.686634	0.0829091	0.196	0.0171429	0.012	0.372	0.0508235	0.912706	0.371368	0.387429	0.0938182	0.651789	0.385778	0.8592	0.0567273	0.171	0.333405	0.012	0.407294	0.759467	0

## Sheet: PCs and g correlations
Pearson's r, p_spin and BH adjusted p_spin values for correlations between the 4 PCs and the 5 g-morphometry profiles
Pearson's r						p_spin						BH_p_spin
	Volume	Surface area	Thickness	Curvature	Sulcal depth		Volume	Surface area	Thickness	Curvature	Sulcal depth		Volume	Surface area	Thickness	Curvature	Sulcal depth
PC1	0.413147	0.553467	-0.00778907	-0.29562	0.11229	PC1	0.004	0.0025	0.9655	0	0.319	PC1	0.016	0.01	0.9655	0	0.319
PC2	0.0126755	0.156429	-0.268162	0.0624548	-0.146372	PC2	0.934	0.259	0.0975	0.549	0.2175	PC2	0.934	0.345333	0.374	0.5545	0.29
PC3	0.112745	-0.135602	0.276618	-0.127435	-0.220924	PC3	0.662	0.6645	0.187	0.22	0.035	PC3	0.882667	0.6645	0.374	0.44	0.14
PC4	0.424372	0.371924	0.188945	0.0545209	-0.158478	PC4	0.009	0.084	0.3175	0.5545	0.146	PC4	0.018	0.168	0.423333	0.5545	0.29

## Sheet: g_age
Within-region spatial correlation results between cortical g profiles and cortical age profiles (matched for morphometry measure)
region	r	p	x	y
bankssts	-0.644577	0	g ~ Volume	Age ~ Volume
caudalanteriorcingulate	-0.670083	0	g ~ Volume	Age ~ Volume
caudalmiddlefrontal	-0.258324	1.45877310901393e-110	g ~ Volume	Age ~ Volume
cuneus	-0.583807	6.31650862174004e-298	g ~ Volume	Age ~ Volume
entorhinal	-0.600445	1.2462383001174e-196	g ~ Volume	Age ~ Volume
fusiform	0.251596	2.62366874612812e-135	g ~ Volume	Age ~ Volume
inferiorparietal	-0.374946	0	g ~ Volume	Age ~ Volume
inferiortemporal	-0.128465	5.08896399080085e-33	g ~ Volume	Age ~ Volume
isthmuscingulate	-0.777011	0	g ~ Volume	Age ~ Volume
lateraloccipital	-0.414963	0	g ~ Volume	Age ~ Volume
lateralorbitofrontal	-0.381363	7.93582913147066e-294	g ~ Volume	Age ~ Volume
lingual	-0.325436	4.02285499876902e-199	g ~ Volume	Age ~ Volume
medialorbitofrontal	0.604182	0	g ~ Volume	Age ~ Volume
middletemporal	-0.532947	0	g ~ Volume	Age ~ Volume
parahippocampal	-0.0267008	0.110194	g ~ Volume	Age ~ Volume
paracentral	-0.111903	2.69923015353165e-21	g ~ Volume	Age ~ Volume
parsopercularis	-0.172101	1.99655609898657e-38	g ~ Volume	Age ~ Volume
parsorbitalis	0.349931	6.6737959305484e-56	g ~ Volume	Age ~ Volume
parstriangularis	-0.0563125	0.00017805	g ~ Volume	Age ~ Volume
pericalcarine	0.415278	1.13325790330005e-155	g ~ Volume	Age ~ Volume
postcentral	-0.480621	0	g ~ Volume	Age ~ Volume
posteriorcingulate	-0.597408	0	g ~ Volume	Age ~ Volume
precentral	-0.426156	0	g ~ Volume	Age ~ Volume
precuneus	-0.114029	2.0978145446902e-45	g ~ Volume	Age ~ Volume
rostralanteriorcingulate	-0.281996	6.03277855752451e-39	g ~ Volume	Age ~ Volume
rostralmiddlefrontal	-0.0915767	1.67540211559239e-29	g ~ Volume	Age ~ Volume
superiorfrontal	-0.101787	1.99978394469501e-56	g ~ Volume	Age ~ Volume
superiorparietal	0.123009	1.58114648280289e-70	g ~ Volume	Age ~ Volume
superiortemporal	-0.660406	0	g ~ Volume	Age ~ Volume
supramarginal	-0.271815	1.63889225455355e-281	g ~ Volume	Age ~ Volume
frontalpole	-0.721021	6.82988682814724e-104	g ~ Volume	Age ~ Volume
temporalpole	-0.638027	5.70792321875447e-190	g ~ Volume	Age ~ Volume
transversetemporal	-0.912087	0	g ~ Volume	Age ~ Volume
insula	-0.328167	1.27666983972852e-257	g ~ Volume	Age ~ Volume
bankssts	-0.83895	0	g ~ Surface area	Age ~ Surface area
caudalanteriorcingulate	-0.710502	0	g ~ Surface area	Age ~ Surface area
caudalmiddlefrontal	0.0601042	3.14800855850896e-07	g ~ Surface area	Age ~ Surface area
cuneus	-0.486071	2.00998820284603e-193	g ~ Surface area	Age ~ Surface area
entorhinal	-0.832197	0	g ~ Surface area	Age ~ Surface area
fusiform	-0.45041	0	g ~ Surface area	Age ~ Surface area
inferiorparietal	-0.348637	0	g ~ Surface area	Age ~ Surface area
inferiortemporal	-0.30976	6.71950795571345e-191	g ~ Surface area	Age ~ Surface area
isthmuscingulate	-0.734707	0	g ~ Surface area	Age ~ Surface area
lateraloccipital	0.0486904	6.23612826857662e-08	g ~ Surface area	Age ~ Surface area
lateralorbitofrontal	-0.455493	0	g ~ Surface area	Age ~ Surface area
lingual	-0.395706	8.53952739437034e-302	g ~ Surface area	Age ~ Surface area
medialorbitofrontal	0.23247	5.39697992433741e-66	g ~ Surface area	Age ~ Surface area
middletemporal	-0.695236	0	g ~ Surface area	Age ~ Surface area
parahippocampal	-0.74345	0	g ~ Surface area	Age ~ Surface area
paracentral	-0.712722	0	g ~ Surface area	Age ~ Surface area
parsopercularis	-0.38789	3.50954678281223e-200	g ~ Surface area	Age ~ Surface area
parsorbitalis	-0.575938	1.66701698774932e-168	g ~ Surface area	Age ~ Surface area
parstriangularis	0.395441	1.33624293409598e-165	g ~ Surface area	Age ~ Surface area
pericalcarine	-0.759765	0	g ~ Surface area	Age ~ Surface area
postcentral	-0.598387	0	g ~ Surface area	Age ~ Surface area
posteriorcingulate	-0.435409	2.63854771397021e-274	g ~ Surface area	Age ~ Surface area
precentral	-0.597189	0	g ~ Surface area	Age ~ Surface area
precuneus	-0.0235397	0.00361146	g ~ Surface area	Age ~ Surface area
rostralanteriorcingulate	-0.389072	2.17476470648848e-75	g ~ Surface area	Age ~ Surface area
rostralmiddlefrontal	-0.45923	0	g ~ Surface area	Age ~ Surface area
superiorfrontal	-0.584693	0	g ~ Surface area	Age ~ Surface area
superiorparietal	-0.0299754	1.62424698709414e-05	g ~ Surface area	Age ~ Surface area
superiortemporal	-0.613571	0	g ~ Surface area	Age ~ Surface area
supramarginal	-0.181591	3.83643608364752e-124	g ~ Surface area	Age ~ Surface area
frontalpole	-0.628234	1.10817830175848e-71	g ~ Surface area	Age ~ Surface area
temporalpole	-0.936514	0	g ~ Surface area	Age ~ Surface area
transversetemporal	-0.65592	2.12824148480603e-227	g ~ Surface area	Age ~ Surface area
insula	-0.0506843	2.58653571945444e-07	g ~ Surface area	Age ~ Surface area
bankssts	-0.671456	0	g ~ Thickness	Age ~ Thickness
caudalanteriorcingulate	-0.578523	5.39206954075105e-260	g ~ Thickness	Age ~ Thickness
caudalmiddlefrontal	0.183308	1.15221128209691e-55	g ~ Thickness	Age ~ Thickness
cuneus	-0.89946	0	g ~ Thickness	Age ~ Thickness
entorhinal	0.136841	7.70019890946524e-10	g ~ Thickness	Age ~ Thickness
fusiform	-0.00204446	0.843101	g ~ Thickness	Age ~ Thickness
inferiorparietal	0.309468	0	g ~ Thickness	Age ~ Thickness
inferiortemporal	-0.0366426	0.000670633	g ~ Thickness	Age ~ Thickness
isthmuscingulate	-0.710524	0	g ~ Thickness	Age ~ Thickness
lateraloccipital	-0.535918	0	g ~ Thickness	Age ~ Thickness
lateralorbitofrontal	-0.84043	0	g ~ Thickness	Age ~ Thickness
lingual	-0.76521	0	g ~ Thickness	Age ~ Thickness
medialorbitofrontal	-0.501959	0	g ~ Thickness	Age ~ Thickness
middletemporal	0.00727929	0.477859	g ~ Thickness	Age ~ Thickness
parahippocampal	0.00600383	0.719516	g ~ Thickness	Age ~ Thickness
paracentral	0.0405704	0.000614018	g ~ Thickness	Age ~ Thickness
parsopercularis	-0.155159	1.81765556367772e-31	g ~ Thickness	Age ~ Thickness
parsorbitalis	-0.419979	3.78162023001217e-82	g ~ Thickness	Age ~ Thickness
parstriangularis	-0.272451	3.53183463518998e-76	g ~ Thickness	Age ~ Thickness
pericalcarine	-0.84574	0	g ~ Thickness	Age ~ Thickness
postcentral	-0.275396	6.6204796542727e-322	g ~ Thickness	Age ~ Thickness
posteriorcingulate	-0.744346	0	g ~ Thickness	Age ~ Thickness
precentral	-0.134525	3.70903727419895e-87	g ~ Thickness	Age ~ Thickness
precuneus	-0.248773	2.66954886231034e-214	g ~ Thickness	Age ~ Thickness
rostralanteriorcingulate	-0.301639	1.42416382766228e-44	g ~ Thickness	Age ~ Thickness
rostralmiddlefrontal	-0.825738	0	g ~ Thickness	Age ~ Thickness
superiorfrontal	-0.381151	0	g ~ Thickness	Age ~ Thickness
superiorparietal	-0.0258342	0.000202954	g ~ Thickness	Age ~ Thickness
superiortemporal	-0.295113	4.32862321805868e-282	g ~ Thickness	Age ~ Thickness
supramarginal	-0.150633	1.38217899786291e-85	g ~ Thickness	Age ~ Thickness
frontalpole	-0.865142	1.12117643720565e-193	g ~ Thickness	Age ~ Thickness
temporalpole	-0.306516	2.3316613767513e-37	g ~ Thickness	Age ~ Thickness
transversetemporal	-0.608316	3.51927862657139e-187	g ~ Thickness	Age ~ Thickness
insula	-0.187403	3.36292506873576e-82	g ~ Thickness	Age ~ Thickness
bankssts	-0.463064	2.77263813068298e-229	g ~ Curvature	Age ~ Curvature
caudalanteriorcingulate	-0.407492	5.48246181658383e-117	g ~ Curvature	Age ~ Curvature
caudalmiddlefrontal	0.290253	2.37637725948463e-140	g ~ Curvature	Age ~ Curvature
cuneus	-0.173183	2.02270968724078e-23	g ~ Curvature	Age ~ Curvature
entorhinal	-0.359259	4.15798335497034e-62	g ~ Curvature	Age ~ Curvature
fusiform	-0.122641	9.52968331850894e-33	g ~ Curvature	Age ~ Curvature
inferiorparietal	0.0764341	3.71015113326793e-24	g ~ Curvature	Age ~ Curvature
inferiortemporal	-0.403364	0	g ~ Curvature	Age ~ Curvature
isthmuscingulate	0.0316767	0.0289072	g ~ Curvature	Age ~ Curvature
lateraloccipital	-0.440711	0	g ~ Curvature	Age ~ Curvature
lateralorbitofrontal	-0.717475	0	g ~ Curvature	Age ~ Curvature
lingual	-0.64219	0	g ~ Curvature	Age ~ Curvature
medialorbitofrontal	-0.81757	0	g ~ Curvature	Age ~ Curvature
middletemporal	-0.0819175	1.23908236125074e-15	g ~ Curvature	Age ~ Curvature
parahippocampal	-0.50344	2.10723190753297e-229	g ~ Curvature	Age ~ Curvature
paracentral	0.452537	0	g ~ Curvature	Age ~ Curvature
parsopercularis	-0.117901	9.17742976555691e-19	g ~ Curvature	Age ~ Curvature
parsorbitalis	-0.505401	7.38189216057544e-124	g ~ Curvature	Age ~ Curvature
parstriangularis	-0.206603	7.1671897965764e-44	g ~ Curvature	Age ~ Curvature
pericalcarine	-0.104146	1.77033577180498e-10	g ~ Curvature	Age ~ Curvature
postcentral	-0.00253619	0.729044	g ~ Curvature	Age ~ Curvature
posteriorcingulate	-0.427624	1.29069639711814e-263	g ~ Curvature	Age ~ Curvature
precentral	0.0706828	3.64436960587877e-25	g ~ Curvature	Age ~ Curvature
precuneus	0.12008	3.42083650585231e-50	g ~ Curvature	Age ~ Curvature
rostralanteriorcingulate	0.573862	1.14454539741674e-180	g ~ Curvature	Age ~ Curvature
rostralmiddlefrontal	-0.406971	0	g ~ Curvature	Age ~ Curvature
superiorfrontal	-0.641106	0	g ~ Curvature	Age ~ Curvature
superiorparietal	-0.411603	0	g ~ Curvature	Age ~ Curvature
superiortemporal	-0.293601	4.26042649133258e-279	g ~ Curvature	Age ~ Curvature
supramarginal	0.070678	5.28464043360498e-20	g ~ Curvature	Age ~ Curvature
frontalpole	-0.286247	1.4882301615431e-13	g ~ Curvature	Age ~ Curvature
temporalpole	0.199225	2.76194745178444e-16	g ~ Curvature	Age ~ Curvature
transversetemporal	-0.509253	2.60584581773841e-122	g ~ Curvature	Age ~ Curvature
insula	-0.566483	0	g ~ Curvature	Age ~ Curvature
bankssts	-0.562158	0	g ~ Sulcal depth	Age ~ Sulcal depth
caudalanteriorcingulate	-0.896292	0	g ~ Sulcal depth	Age ~ Sulcal depth
caudalmiddlefrontal	-0.214274	7.42666870167114e-76	g ~ Sulcal depth	Age ~ Sulcal depth
cuneus	-0.780964	0	g ~ Sulcal depth	Age ~ Sulcal depth
entorhinal	-0.580612	5.62015945776705e-181	g ~ Sulcal depth	Age ~ Sulcal depth
fusiform	-0.0321739	0.00183562	g ~ Sulcal depth	Age ~ Sulcal depth
inferiorparietal	-0.121417	1.29080969751227e-58	g ~ Sulcal depth	Age ~ Sulcal depth
inferiortemporal	-0.260152	3.03751592250441e-133	g ~ Sulcal depth	Age ~ Sulcal depth
isthmuscingulate	-0.353352	6.41236891287348e-140	g ~ Sulcal depth	Age ~ Sulcal depth
lateraloccipital	-0.585383	0	g ~ Sulcal depth	Age ~ Sulcal depth
lateralorbitofrontal	-0.677991	0	g ~ Sulcal depth	Age ~ Sulcal depth
lingual	0.0544046	9.63311665198559e-07	g ~ Sulcal depth	Age ~ Sulcal depth
medialorbitofrontal	-0.321453	1.01441184941058e-127	g ~ Sulcal depth	Age ~ Sulcal depth
middletemporal	-0.801829	0	g ~ Sulcal depth	Age ~ Sulcal depth
parahippocampal	-0.528367	1.15628487861774e-256	g ~ Sulcal depth	Age ~ Sulcal depth
paracentral	-0.674808	0	g ~ Sulcal depth	Age ~ Sulcal depth
parsopercularis	-0.282577	3.80017662068937e-103	g ~ Sulcal depth	Age ~ Sulcal depth
parsorbitalis	-0.680199	1.4406004870974e-258	g ~ Sulcal depth	Age ~ Sulcal depth
parstriangularis	-0.822242	0	g ~ Sulcal depth	Age ~ Sulcal depth
pericalcarine	-0.344576	1.32282584478537e-104	g ~ Sulcal depth	Age ~ Sulcal depth
postcentral	0.0242012	0.000946636	g ~ Sulcal depth	Age ~ Sulcal depth
posteriorcingulate	-0.420647	2.84524753432174e-254	g ~ Sulcal depth	Age ~ Sulcal depth
precentral	-0.157702	1.87058841138231e-119	g ~ Sulcal depth	Age ~ Sulcal depth
precuneus	-0.234994	8.79581861504658e-191	g ~ Sulcal depth	Age ~ Sulcal depth
rostralanteriorcingulate	-0.723872	0	g ~ Sulcal depth	Age ~ Sulcal depth
rostralmiddlefrontal	-0.094927	1.38451611502077e-31	g ~ Sulcal depth	Age ~ Sulcal depth
superiorfrontal	-0.342775	0	g ~ Sulcal depth	Age ~ Sulcal depth
superiorparietal	-0.339158	0	g ~ Sulcal depth	Age ~ Sulcal depth
superiortemporal	-0.778	0	g ~ Sulcal depth	Age ~ Sulcal depth
supramarginal	-0.395838	0	g ~ Sulcal depth	Age ~ Sulcal depth
frontalpole	-0.561529	1.53984737325142e-54	g ~ Sulcal depth	Age ~ Sulcal depth
temporalpole	-0.0786795	0.00135376	g ~ Sulcal depth	Age ~ Sulcal depth
transversetemporal	-0.7928	0	g ~ Sulcal depth	Age ~ Sulcal depth
insula	-0.823554	0	g ~ Sulcal depth	Age ~ Sulcal depth

## Sheet: g_sex
Within-region spatial correlation results between cortical g profiles and cortical sex profiles (matched for morphometry measure)
region	r	p	x	y
bankssts	0.0813096	8.3415026309889e-08	g ~ Volume	Sex ~ Volume
caudalanteriorcingulate	0.639906	0	g ~ Volume	Sex ~ Volume
caudalmiddlefrontal	-0.00465772	0.692122	g ~ Volume	Sex ~ Volume
cuneus	0.211731	1.94044478827073e-34	g ~ Volume	Sex ~ Volume
entorhinal	-0.0133451	0.550466	g ~ Volume	Sex ~ Volume
fusiform	0.282125	4.50873836791976e-171	g ~ Volume	Sex ~ Volume
inferiorparietal	0.281771	1.45764977997576e-317	g ~ Volume	Sex ~ Volume
inferiortemporal	0.431217	0	g ~ Volume	Sex ~ Volume
isthmuscingulate	0.128141	7.16436697144143e-19	g ~ Volume	Sex ~ Volume
lateraloccipital	-0.0040853	0.649965	g ~ Volume	Sex ~ Volume
lateralorbitofrontal	0.431701	0	g ~ Volume	Sex ~ Volume
lingual	-0.468479	0	g ~ Volume	Sex ~ Volume
medialorbitofrontal	0.539446	0	g ~ Volume	Sex ~ Volume
middletemporal	0.669151	0	g ~ Volume	Sex ~ Volume
parahippocampal	0.468743	4.89163116911196e-195	g ~ Volume	Sex ~ Volume
paracentral	0.688433	0	g ~ Volume	Sex ~ Volume
parsopercularis	0.574259	0	g ~ Volume	Sex ~ Volume
parsorbitalis	0.304786	3.55849012255343e-42	g ~ Volume	Sex ~ Volume
parstriangularis	0.27186	7.62637180304876e-76	g ~ Volume	Sex ~ Volume
pericalcarine	-0.10312	2.6686887861625e-10	g ~ Volume	Sex ~ Volume
postcentral	0.631471	0	g ~ Volume	Sex ~ Volume
posteriorcingulate	0.727523	0	g ~ Volume	Sex ~ Volume
precentral	0.506851	0	g ~ Volume	Sex ~ Volume
precuneus	0.534534	0	g ~ Volume	Sex ~ Volume
rostralanteriorcingulate	0.645708	2.96581627942103e-243	g ~ Volume	Sex ~ Volume
rostralmiddlefrontal	0.382467	0	g ~ Volume	Sex ~ Volume
superiorfrontal	-0.114051	1.82749889285762e-70	g ~ Volume	Sex ~ Volume
superiorparietal	-0.00306453	0.659467	g ~ Volume	Sex ~ Volume
superiortemporal	0.0137023	0.103263	g ~ Volume	Sex ~ Volume
supramarginal	0.41316	0	g ~ Volume	Sex ~ Volume
frontalpole	0.0281563	0.476706	g ~ Volume	Sex ~ Volume
temporalpole	0.603807	4.37661639430265e-165	g ~ Volume	Sex ~ Volume
transversetemporal	-0.525357	1.98173039711782e-131	g ~ Volume	Sex ~ Volume
insula	0.516392	0	g ~ Volume	Sex ~ Volume
bankssts	-0.179257	1.29071015140469e-32	g ~ Surface area	Sex ~ Surface area
caudalanteriorcingulate	0.81606	0	g ~ Surface area	Sex ~ Surface area
caudalmiddlefrontal	0.0459633	9.24389310363322e-05	g ~ Surface area	Sex ~ Surface area
cuneus	0.259039	2.94770553350909e-51	g ~ Surface area	Sex ~ Surface area
entorhinal	0.231994	6.77751354219716e-26	g ~ Surface area	Sex ~ Surface area
fusiform	0.234226	5.06131816096606e-117	g ~ Surface area	Sex ~ Surface area
inferiorparietal	0.349914	0	g ~ Surface area	Sex ~ Surface area
inferiortemporal	0.485536	0	g ~ Surface area	Sex ~ Surface area
isthmuscingulate	0.543415	0	g ~ Surface area	Sex ~ Surface area
lateraloccipital	-0.166538	1.83951042081292e-77	g ~ Surface area	Sex ~ Surface area
lateralorbitofrontal	-0.623597	0	g ~ Surface area	Sex ~ Surface area
lingual	0.234738	8.36253112073939e-102	g ~ Surface area	Sex ~ Surface area
medialorbitofrontal	-0.763779	0	g ~ Surface area	Sex ~ Surface area
middletemporal	0.52145	0	g ~ Surface area	Sex ~ Surface area
parahippocampal	0.863203	0	g ~ Surface area	Sex ~ Surface area
paracentral	0.234354	1.71127434139311e-89	g ~ Surface area	Sex ~ Surface area
parsopercularis	0.662946	0	g ~ Surface area	Sex ~ Surface area
parsorbitalis	0.0193339	0.39939	g ~ Surface area	Sex ~ Surface area
parstriangularis	0.528453	5.73924440572442e-317	g ~ Surface area	Sex ~ Surface area
pericalcarine	0.527286	2.08298139655969e-266	g ~ Surface area	Sex ~ Surface area
postcentral	0.641702	0	g ~ Surface area	Sex ~ Surface area
posteriorcingulate	0.350942	2.67864725470258e-172	g ~ Surface area	Sex ~ Surface area
precentral	0.172759	2.58391489632539e-143	g ~ Surface area	Sex ~ Surface area
precuneus	0.412599	0	g ~ Surface area	Sex ~ Surface area
rostralanteriorcingulate	0.590322	1.25407246224243e-193	g ~ Surface area	Sex ~ Surface area
rostralmiddlefrontal	0.746768	0	g ~ Surface area	Sex ~ Surface area
superiorfrontal	0.329032	0	g ~ Surface area	Sex ~ Surface area
superiorparietal	-0.0890737	1.06584919549585e-37	g ~ Surface area	Sex ~ Surface area
superiortemporal	-0.0443007	1.36569550975901e-07	g ~ Surface area	Sex ~ Surface area
supramarginal	0.576733	0	g ~ Surface area	Sex ~ Surface area
frontalpole	-0.356119	1.3347245058541e-20	g ~ Surface area	Sex ~ Surface area
temporalpole	0.637598	1.2247037505759e-189	g ~ Surface area	Sex ~ Surface area
transversetemporal	-0.405131	8.13936256746857e-74	g ~ Surface area	Sex ~ Surface area
insula	0.26024	2.35753657086129e-159	g ~ Surface area	Sex ~ Surface area
bankssts	-0.19623	7.22854043756376e-39	g ~ Thickness	Sex ~ Thickness
caudalanteriorcingulate	-0.228523	7.80909626226446e-36	g ~ Thickness	Sex ~ Thickness
caudalmiddlefrontal	-0.170287	3.57611792263544e-48	g ~ Thickness	Sex ~ Thickness
cuneus	-0.0924905	1.1792433612704e-07	g ~ Thickness	Sex ~ Thickness
entorhinal	0.117696	1.26493236978023e-07	g ~ Thickness	Sex ~ Thickness
fusiform	0.487522	0	g ~ Thickness	Sex ~ Thickness
inferiorparietal	0.316552	0	g ~ Thickness	Sex ~ Thickness
inferiortemporal	0.395758	6.60071702843905e-321	g ~ Thickness	Sex ~ Thickness
isthmuscingulate	0.506165	5.52382873847137e-308	g ~ Thickness	Sex ~ Thickness
lateraloccipital	-0.281695	7.30871843055071e-224	g ~ Thickness	Sex ~ Thickness
lateralorbitofrontal	-0.0921584	1.40804637594682e-17	g ~ Thickness	Sex ~ Thickness
lingual	0.034309	0.00201471	g ~ Thickness	Sex ~ Thickness
medialorbitofrontal	0.230513	6.87592632054465e-65	g ~ Thickness	Sex ~ Thickness
middletemporal	0.566363	0	g ~ Thickness	Sex ~ Thickness
parahippocampal	0.103225	5.99130970561821e-10	g ~ Thickness	Sex ~ Thickness
paracentral	-0.330157	8.6999469448606e-181	g ~ Thickness	Sex ~ Thickness
parsopercularis	-0.203393	2.77532048895309e-53	g ~ Thickness	Sex ~ Thickness
parsorbitalis	0.0372273	0.104579	g ~ Thickness	Sex ~ Thickness
parstriangularis	-0.191836	5.93339259569371e-38	g ~ Thickness	Sex ~ Thickness
pericalcarine	0.503616	1.91978413429383e-239	g ~ Thickness	Sex ~ Thickness
postcentral	0.252218	1.29146932043635e-268	g ~ Thickness	Sex ~ Thickness
posteriorcingulate	0.615586	0	g ~ Thickness	Sex ~ Thickness
precentral	-0.124956	2.296225965469e-75	g ~ Thickness	Sex ~ Thickness
precuneus	0.209651	2.17575072178432e-151	g ~ Thickness	Sex ~ Thickness
rostralanteriorcingulate	0.229434	5.3284191649408e-26	g ~ Thickness	Sex ~ Thickness
rostralmiddlefrontal	-0.0236164	0.00369765	g ~ Thickness	Sex ~ Thickness
superiorfrontal	-0.24483	0	g ~ Thickness	Sex ~ Thickness
superiorparietal	-0.293933	0	g ~ Thickness	Sex ~ Thickness
superiortemporal	0.596373	0	g ~ Thickness	Sex ~ Thickness
supramarginal	0.309894	0	g ~ Thickness	Sex ~ Thickness
frontalpole	-0.537515	2.84747624043121e-49	g ~ Thickness	Sex ~ Thickness
temporalpole	0.471194	2.80428990500654e-92	g ~ Thickness	Sex ~ Thickness
transversetemporal	0.188491	3.23723847761271e-16	g ~ Thickness	Sex ~ Thickness
insula	0.131126	8.32377217339438e-41	g ~ Thickness	Sex ~ Thickness
bankssts	0.868215	0	g ~ Curvature	Sex ~ Curvature
caudalanteriorcingulate	0.281579	3.04484636278693e-54	g ~ Curvature	Sex ~ Curvature
caudalmiddlefrontal	-0.022626	0.054381	g ~ Curvature	Sex ~ Curvature
cuneus	0.773178	0	g ~ Curvature	Sex ~ Curvature
entorhinal	0.482609	1.98208718234379e-117	g ~ Curvature	Sex ~ Curvature
fusiform	0.60087	0	g ~ Curvature	Sex ~ Curvature
inferiorparietal	0.644801	0	g ~ Curvature	Sex ~ Curvature
inferiortemporal	0.290375	5.79867004458043e-167	g ~ Curvature	Sex ~ Curvature
isthmuscingulate	0.0718809	6.94783936990655e-07	g ~ Curvature	Sex ~ Curvature
lateraloccipital	0.569565	0	g ~ Curvature	Sex ~ Curvature
lateralorbitofrontal	0.363937	7.79026506116465e-266	g ~ Curvature	Sex ~ Curvature
lingual	0.127908	6.8291106171195e-31	g ~ Curvature	Sex ~ Curvature
medialorbitofrontal	0.509692	0	g ~ Curvature	Sex ~ Curvature
middletemporal	0.466515	0	g ~ Curvature	Sex ~ Curvature
parahippocampal	0.617892	0	g ~ Curvature	Sex ~ Curvature
paracentral	0.592951	0	g ~ Curvature	Sex ~ Curvature
parsopercularis	0.473671	1.00434703000126e-310	g ~ Curvature	Sex ~ Curvature
parsorbitalis	0.813029	0	g ~ Curvature	Sex ~ Curvature
parstriangularis	0.0558034	0.000203731	g ~ Curvature	Sex ~ Curvature
pericalcarine	0.531571	1.60507261216368e-271	g ~ Curvature	Sex ~ Curvature
postcentral	0.484707	0	g ~ Curvature	Sex ~ Curvature
posteriorcingulate	-0.371955	6.21089959024458e-195	g ~ Curvature	Sex ~ Curvature
precentral	0.311344	0	g ~ Curvature	Sex ~ Curvature
precuneus	0.520281	0	g ~ Curvature	Sex ~ Curvature
rostralanteriorcingulate	0.142862	7.41487050530079e-11	g ~ Curvature	Sex ~ Curvature
rostralmiddlefrontal	0.624881	0	g ~ Curvature	Sex ~ Curvature
superiorfrontal	0.638099	0	g ~ Curvature	Sex ~ Curvature
superiorparietal	0.53475	0	g ~ Curvature	Sex ~ Curvature
superiortemporal	0.465851	0	g ~ Curvature	Sex ~ Curvature
supramarginal	0.449672	0	g ~ Curvature	Sex ~ Curvature
frontalpole	0.517845	2.90541564420486e-45	g ~ Curvature	Sex ~ Curvature
temporalpole	0.0126368	0.607339	g ~ Curvature	Sex ~ Curvature
transversetemporal	-0.388873	1.153003747441e-67	g ~ Curvature	Sex ~ Curvature
insula	-0.229413	2.56474704337494e-123	g ~ Curvature	Sex ~ Curvature
bankssts	0.503021	1.04651130803893e-276	g ~ Sulcal depth	Sex ~ Sulcal depth
caudalanteriorcingulate	-0.36383	6.62478694252349e-92	g ~ Sulcal depth	Sex ~ Sulcal depth
caudalmiddlefrontal	-0.000977652	0.93376	g ~ Sulcal depth	Sex ~ Sulcal depth
cuneus	0.753405	0	g ~ Sulcal depth	Sex ~ Sulcal depth
entorhinal	0.555817	7.33583596612932e-163	g ~ Sulcal depth	Sex ~ Sulcal depth
fusiform	0.410632	0	g ~ Sulcal depth	Sex ~ Sulcal depth
inferiorparietal	0.475281	0	g ~ Sulcal depth	Sex ~ Sulcal depth
inferiortemporal	0.49615	0	g ~ Sulcal depth	Sex ~ Sulcal depth
isthmuscingulate	0.300646	5.81926980375966e-100	g ~ Sulcal depth	Sex ~ Sulcal depth
lateraloccipital	0.255592	2.62048599009299e-183	g ~ Sulcal depth	Sex ~ Sulcal depth
lateralorbitofrontal	0.572203	0	g ~ Sulcal depth	Sex ~ Sulcal depth
lingual	0.44338	0	g ~ Sulcal depth	Sex ~ Sulcal depth
medialorbitofrontal	0.0130012	0.343893	g ~ Sulcal depth	Sex ~ Sulcal depth
middletemporal	0.337883	1.33722532089244e-252	g ~ Sulcal depth	Sex ~ Sulcal depth
parahippocampal	0.615816	0	g ~ Sulcal depth	Sex ~ Sulcal depth
paracentral	0.231553	2.35881016815707e-87	g ~ Sulcal depth	Sex ~ Sulcal depth
parsopercularis	0.025827	0.0534764	g ~ Sulcal depth	Sex ~ Sulcal depth
parsorbitalis	0.835505	0	g ~ Sulcal depth	Sex ~ Sulcal depth
parstriangularis	0.63342	0	g ~ Sulcal depth	Sex ~ Sulcal depth
pericalcarine	0.654522	0	g ~ Sulcal depth	Sex ~ Sulcal depth
postcentral	0.19979	2.84889494639833e-167	g ~ Sulcal depth	Sex ~ Sulcal depth
posteriorcingulate	0.434288	9.50732392929325e-273	g ~ Sulcal depth	Sex ~ Sulcal depth
precentral	0.355363	0	g ~ Sulcal depth	Sex ~ Sulcal depth
precuneus	0.628647	0	g ~ Sulcal depth	Sex ~ Sulcal depth
rostralanteriorcingulate	0.528644	1.31873409350512e-148	g ~ Sulcal depth	Sex ~ Sulcal depth
rostralmiddlefrontal	0.654074	0	g ~ Sulcal depth	Sex ~ Sulcal depth
superiorfrontal	0.531876	0	g ~ Sulcal depth	Sex ~ Sulcal depth
superiorparietal	0.207768	2.03494015188377e-200	g ~ Sulcal depth	Sex ~ Sulcal depth
superiortemporal	0.30968	7.01572458994314e-312	g ~ Sulcal depth	Sex ~ Sulcal depth
supramarginal	0.257958	8.92139190256664e-253	g ~ Sulcal depth	Sex ~ Sulcal depth
frontalpole	0.112201	0.00445323	g ~ Sulcal depth	Sex ~ Sulcal depth
temporalpole	0.257948	1.40506207527905e-26	g ~ Sulcal depth	Sex ~ Sulcal depth
transversetemporal	0.313779	1.95093648406778e-43	g ~ Sulcal depth	Sex ~ Sulcal depth
insula	0.579344	0	g ~ Sulcal depth	Sex ~ Sulcal depth

## Sheet: g_vol_g
Within-region spatial correlation results between cortical g-volume profiles and those for the other g-morphometry profiles
region	r	p	x	y
bankssts	1	0	g ~ Volume	g ~ Volume
caudalanteriorcingulate	1	0	g ~ Volume	g ~ Volume
caudalmiddlefrontal	1	0	g ~ Volume	g ~ Volume
cuneus	1	0	g ~ Volume	g ~ Volume
entorhinal	1	0	g ~ Volume	g ~ Volume
fusiform	1	0	g ~ Volume	g ~ Volume
inferiorparietal	1	0	g ~ Volume	g ~ Volume
inferiortemporal	1	0	g ~ Volume	g ~ Volume
isthmuscingulate	1	0	g ~ Volume	g ~ Volume
lateraloccipital	1	0	g ~ Volume	g ~ Volume
lateralorbitofrontal	1	0	g ~ Volume	g ~ Volume
lingual	1	0	g ~ Volume	g ~ Volume
medialorbitofrontal	1	0	g ~ Volume	g ~ Volume
middletemporal	1	0	g ~ Volume	g ~ Volume
parahippocampal	1	0	g ~ Volume	g ~ Volume
paracentral	1	0	g ~ Volume	g ~ Volume
parsopercularis	1	0	g ~ Volume	g ~ Volume
parsorbitalis	1	0	g ~ Volume	g ~ Volume
parstriangularis	1	0	g ~ Volume	g ~ Volume
pericalcarine	1	0	g ~ Volume	g ~ Volume
postcentral	1	0	g ~ Volume	g ~ Volume
posteriorcingulate	1	0	g ~ Volume	g ~ Volume
precentral	1	0	g ~ Volume	g ~ Volume
precuneus	1	0	g ~ Volume	g ~ Volume
rostralanteriorcingulate	1	0	g ~ Volume	g ~ Volume
rostralmiddlefrontal	1	0	g ~ Volume	g ~ Volume
superiorfrontal	1	0	g ~ Volume	g ~ Volume
superiorparietal	1	0	g ~ Volume	g ~ Volume
superiortemporal	1	0	g ~ Volume	g ~ Volume
supramarginal	1	0	g ~ Volume	g ~ Volume
frontalpole	1	0	g ~ Volume	g ~ Volume
temporalpole	1	0	g ~ Volume	g ~ Volume
transversetemporal	1	0	g ~ Volume	g ~ Volume
insula	1	0	g ~ Volume	g ~ Volume
bankssts	0.854637	0	g ~ Volume	g ~ Surface area
caudalanteriorcingulate	0.78191	0	g ~ Volume	g ~ Surface area
caudalmiddlefrontal	0.402433	1.15044579152802e-279	g ~ Volume	g ~ Surface area
cuneus	0.416573	2.26004107958759e-137	g ~ Volume	g ~ Surface area
entorhinal	0.711121	1.22833320777847e-308	g ~ Volume	g ~ Surface area
fusiform	0.761302	0	g ~ Volume	g ~ Surface area
inferiorparietal	0.85288	0	g ~ Volume	g ~ Surface area
inferiortemporal	0.474186	0	g ~ Volume	g ~ Surface area
isthmuscingulate	0.901767	0	g ~ Volume	g ~ Surface area
lateraloccipital	0.519184	0	g ~ Volume	g ~ Surface area
lateralorbitofrontal	-0.0693546	1.39216098587356e-10	g ~ Volume	g ~ Surface area
lingual	0.57171	0	g ~ Volume	g ~ Surface area
medialorbitofrontal	0.332755	2.89659946902849e-137	g ~ Volume	g ~ Surface area
middletemporal	0.733822	0	g ~ Volume	g ~ Surface area
parahippocampal	0.645292	0	g ~ Volume	g ~ Surface area
paracentral	0.440664	0	g ~ Volume	g ~ Surface area
parsopercularis	0.848005	0	g ~ Volume	g ~ Surface area
parsorbitalis	0.796774	0	g ~ Volume	g ~ Surface area
parstriangularis	0.890244	0	g ~ Volume	g ~ Surface area
pericalcarine	0.647849	0	g ~ Volume	g ~ Surface area
postcentral	0.77652	0	g ~ Volume	g ~ Surface area
posteriorcingulate	0.751839	0	g ~ Volume	g ~ Surface area
precentral	0.731103	0	g ~ Volume	g ~ Surface area
precuneus	0.714898	0	g ~ Volume	g ~ Surface area
rostralanteriorcingulate	0.570175	7.27009765946465e-178	g ~ Volume	g ~ Surface area
rostralmiddlefrontal	0.682244	0	g ~ Volume	g ~ Surface area
superiorfrontal	0.49214	0	g ~ Volume	g ~ Surface area
superiorparietal	0.572611	0	g ~ Volume	g ~ Surface area
superiortemporal	0.707978	0	g ~ Volume	g ~ Surface area
supramarginal	0.795872	0	g ~ Volume	g ~ Surface area
frontalpole	0.774819	2.22821098856748e-129	g ~ Volume	g ~ Surface area
temporalpole	0.910165	0	g ~ Volume	g ~ Surface area
transversetemporal	0.936057	0	g ~ Volume	g ~ Surface area
insula	0.624528	0	g ~ Volume	g ~ Surface area
bankssts	-0.124463	1.99341107227796e-16	g ~ Volume	g ~ Thickness
caudalanteriorcingulate	0.642265	0	g ~ Volume	g ~ Thickness
caudalmiddlefrontal	-0.28967	9.04017406673782e-140	g ~ Volume	g ~ Thickness
cuneus	0.578472	2.7807795019634e-291	g ~ Volume	g ~ Thickness
entorhinal	0.126235	1.42606213832236e-08	g ~ Volume	g ~ Thickness
fusiform	0.51365	0	g ~ Volume	g ~ Thickness
inferiorparietal	0.523304	0	g ~ Volume	g ~ Thickness
inferiortemporal	0.590409	0	g ~ Volume	g ~ Thickness
isthmuscingulate	0.0278889	0.0544309	g ~ Volume	g ~ Thickness
lateraloccipital	0.917126	0	g ~ Volume	g ~ Thickness
lateralorbitofrontal	0.376264	1.86425008599297e-285	g ~ Volume	g ~ Thickness
lingual	0.45405	0	g ~ Volume	g ~ Thickness
medialorbitofrontal	0.319785	2.39973709680215e-126	g ~ Volume	g ~ Thickness
middletemporal	0.681324	0	g ~ Volume	g ~ Thickness
parahippocampal	0.43655	1.62929454739219e-166	g ~ Volume	g ~ Thickness
paracentral	0.382064	2.13747754541717e-246	g ~ Volume	g ~ Thickness
parsopercularis	0.300768	2.98569613092295e-117	g ~ Volume	g ~ Thickness
parsorbitalis	0.518139	3.7059871273323e-131	g ~ Volume	g ~ Thickness
parstriangularis	0.0273093	0.0692691	g ~ Volume	g ~ Thickness
pericalcarine	-0.276022	2.72480743911774e-66	g ~ Volume	g ~ Thickness
postcentral	0.592209	0	g ~ Volume	g ~ Thickness
posteriorcingulate	0.625281	0	g ~ Volume	g ~ Thickness
precentral	0.16229	1.7538636071408e-126	g ~ Volume	g ~ Thickness
precuneus	0.313978	0	g ~ Volume	g ~ Thickness
rostralanteriorcingulate	0.481939	3.17318347483468e-120	g ~ Volume	g ~ Thickness
rostralmiddlefrontal	-0.177558	3.0838252056757e-107	g ~ Volume	g ~ Thickness
superiorfrontal	0.180728	9.84719850695807e-176	g ~ Volume	g ~ Thickness
superiorparietal	0.43934	0	g ~ Volume	g ~ Thickness
superiortemporal	0.518702	0	g ~ Volume	g ~ Thickness
supramarginal	0.202162	5.33897580001796e-154	g ~ Volume	g ~ Thickness
frontalpole	0.853533	4.43717369146102e-183	g ~ Volume	g ~ Thickness
temporalpole	-0.725657	7.27879259027684e-271	g ~ Volume	g ~ Thickness
transversetemporal	0.69681	2.70992756645273e-268	g ~ Volume	g ~ Thickness
insula	-0.0716709	3.12268377844455e-13	g ~ Volume	g ~ Thickness
bankssts	-0.30953	7.47696990204847e-97	g ~ Volume	g ~ Curvature
caudalanteriorcingulate	-0.30493	9.39473465639361e-64	g ~ Volume	g ~ Curvature
caudalmiddlefrontal	-0.381498	3.33199059878626e-249	g ~ Volume	g ~ Curvature
cuneus	-0.204437	3.57544445099668e-32	g ~ Volume	g ~ Curvature
entorhinal	0.198121	3.4763720480615e-19	g ~ Volume	g ~ Curvature
fusiform	-0.510478	0	g ~ Volume	g ~ Curvature
inferiorparietal	-0.000856146	0.909712	g ~ Volume	g ~ Curvature
inferiortemporal	-0.535883	0	g ~ Volume	g ~ Curvature
isthmuscingulate	-0.452007	2.66693373333848e-238	g ~ Volume	g ~ Curvature
lateraloccipital	-0.671526	0	g ~ Volume	g ~ Curvature
lateralorbitofrontal	-0.348582	1.4145717939182e-242	g ~ Volume	g ~ Curvature
lingual	-0.32381	4.80447974858192e-197	g ~ Volume	g ~ Curvature
medialorbitofrontal	-0.677582	0	g ~ Volume	g ~ Curvature
middletemporal	-0.282833	2.18004121393576e-174	g ~ Volume	g ~ Curvature
parahippocampal	0.317598	1.02835564132622e-84	g ~ Volume	g ~ Curvature
paracentral	-0.274711	1.47877878105413e-123	g ~ Volume	g ~ Curvature
parsopercularis	0.155407	1.45559055109647e-31	g ~ Volume	g ~ Curvature
parsorbitalis	-0.287231	1.89135737177938e-37	g ~ Volume	g ~ Curvature
parstriangularis	0.352162	2.14018546213204e-129	g ~ Volume	g ~ Curvature
pericalcarine	-0.3208	3.75656642274798e-90	g ~ Volume	g ~ Curvature
postcentral	-0.0641966	1.67712690797395e-18	g ~ Volume	g ~ Curvature
posteriorcingulate	-0.456461	1.18775544495277e-304	g ~ Volume	g ~ Curvature
precentral	0.359424	0	g ~ Volume	g ~ Curvature
precuneus	-0.190455	8.50732246569973e-125	g ~ Volume	g ~ Curvature
rostralanteriorcingulate	-0.284712	1.0685904177961e-39	g ~ Volume	g ~ Curvature
rostralmiddlefrontal	0.148016	9.5688783866826e-75	g ~ Volume	g ~ Curvature
superiorfrontal	-0.0850757	6.83447735698605e-40	g ~ Volume	g ~ Curvature
superiorparietal	-0.47945	0	g ~ Volume	g ~ Curvature
superiortemporal	-0.437765	0	g ~ Volume	g ~ Curvature
supramarginal	0.217634	9.65891983464473e-179	g ~ Volume	g ~ Curvature
frontalpole	-0.8336	7.28474914328015e-167	g ~ Volume	g ~ Curvature
temporalpole	-0.328346	6.33936220546084e-43	g ~ Volume	g ~ Curvature
transversetemporal	-0.657284	1.16878218795249e-228	g ~ Volume	g ~ Curvature
insula	-0.59776	0	g ~ Volume	g ~ Curvature
bankssts	-0.0759619	5.55651308120616e-07	g ~ Volume	g ~ Sulcal depth
caudalanteriorcingulate	-0.506381	1.30733085241873e-189	g ~ Volume	g ~ Sulcal depth
caudalmiddlefrontal	-0.619082	0	g ~ Volume	g ~ Sulcal depth
cuneus	-0.365859	4.6548646652061e-104	g ~ Volume	g ~ Sulcal depth
entorhinal	-0.0781377	0.000463362	g ~ Volume	g ~ Sulcal depth
fusiform	-0.1914	4.68527412964328e-78	g ~ Volume	g ~ Sulcal depth
inferiorparietal	-0.33703	0	g ~ Volume	g ~ Sulcal depth
inferiortemporal	-0.363971	4.43529166072578e-268	g ~ Volume	g ~ Sulcal depth
isthmuscingulate	-0.0610109	2.54470035547095e-05	g ~ Volume	g ~ Sulcal depth
lateraloccipital	-0.604559	0	g ~ Volume	g ~ Sulcal depth
lateralorbitofrontal	-0.268247	1.05555802903571e-140	g ~ Volume	g ~ Sulcal depth
lingual	-0.293584	1.00380848058601e-160	g ~ Volume	g ~ Sulcal depth
medialorbitofrontal	-0.282851	4.1578299805896e-98	g ~ Volume	g ~ Sulcal depth
middletemporal	0.26406	1.89916652057823e-151	g ~ Volume	g ~ Sulcal depth
parahippocampal	0.361323	7.43566816455491e-111	g ~ Volume	g ~ Sulcal depth
paracentral	-0.22723	4.15735694117044e-84	g ~ Volume	g ~ Sulcal depth
parsopercularis	0.0858781	1.26093718342884e-10	g ~ Volume	g ~ Sulcal depth
parsorbitalis	-0.186315	2.568730655727e-16	g ~ Volume	g ~ Sulcal depth
parstriangularis	0.360735	3.92902670402857e-136	g ~ Volume	g ~ Sulcal depth
pericalcarine	-0.00261389	0.873122	g ~ Volume	g ~ Sulcal depth
postcentral	0.0896292	1.37256783821962e-34	g ~ Volume	g ~ Sulcal depth
posteriorcingulate	-0.541087	0	g ~ Volume	g ~ Sulcal depth
precentral	-0.208663	1.36478516991791e-209	g ~ Volume	g ~ Sulcal depth
precuneus	-0.165609	2.04975937064788e-94	g ~ Volume	g ~ Sulcal depth
rostralanteriorcingulate	0.285632	5.91999862568345e-40	g ~ Volume	g ~ Sulcal depth
rostralmiddlefrontal	0.289894	2.67738576678376e-290	g ~ Volume	g ~ Sulcal depth
superiorfrontal	-0.164224	4.85725793027035e-145	g ~ Volume	g ~ Sulcal depth
superiorparietal	-0.402531	0	g ~ Volume	g ~ Sulcal depth
superiortemporal	0.00771705	0.358856	g ~ Volume	g ~ Sulcal depth
supramarginal	0.0828095	6.97195367881989e-27	g ~ Volume	g ~ Sulcal depth
frontalpole	-0.775366	1.12956833886022e-129	g ~ Volume	g ~ Sulcal depth
temporalpole	0.328135	7.20856259078476e-43	g ~ Volume	g ~ Sulcal depth
transversetemporal	-0.526355	5.1964858159991e-132	g ~ Volume	g ~ Sulcal depth
insula	-0.454636	0	g ~ Volume	g ~ Sulcal depth

## Sheet: g_area_g
Within-region spatial correlation results between cortical g-surface area profiles and those for the other g-morphometry profiles
bankssts	-0.22	8.22E-47	g ~ Surface area	g ~ Thickness
caudalanteriorcingulate	0.38	2.58E-101	g ~ Surface area	g ~ Thickness
lateralorbitofrontal	-0.86	0	g ~ Surface area	g ~ Thickness
caudalmiddlefrontal	-0.83	0	g ~ Surface area	g ~ Thickness
pericalcarine	-0.83	0	g ~ Surface area	g ~ Thickness
rostralmiddlefrontal	-0.7	0	g ~ Surface area	g ~ Thickness
temporalpole	-0.65	1.07E-198	g ~ Surface area	g ~ Thickness
superiorfrontal	-0.62	0	g ~ Surface area	g ~ Thickness
insula	-0.54	0	g ~ Surface area	g ~ Thickness
entorhinal	-0.47	1.11E-108	g ~ Surface area	g ~ Thickness
paracentral	-0.43	7.78548644716636e-320	g ~ Surface area	g ~ Thickness
medialorbitofrontal	-0.4	2.24E-202	g ~ Surface area	g ~ Thickness
cuneus	-0.35	5.01E-93	g ~ Surface area	g ~ Thickness
lingual	-0.34	2.02E-214	g ~ Surface area	g ~ Thickness
parstriangularis	-0.26	2.52E-71	g ~ Surface area	g ~ Thickness
isthmuscingulate	-0.19	4.49E-41	g ~ Surface area	g ~ Thickness
superiorparietal	-0.19	1.09E-167	g ~ Surface area	g ~ Thickness
precentral	-0.19	1.75E-171	g ~ Surface area	g ~ Thickness
supramarginal	-0.12	5.09E-54	g ~ Surface area	g ~ Thickness
parahippocampal	-0.08	5.36E-06	g ~ Surface area	g ~ Thickness
inferiortemporal	-0.07	9.62E-10	g ~ Surface area	g ~ Thickness
parsopercularis	-0.01	0.384073	g ~ Surface area	g ~ Thickness
rostralanteriorcingulate	0.01	0.771358	g ~ Surface area	g ~ Thickness
fusiform	0.02	0.0991517	g ~ Surface area	g ~ Thickness
superiortemporal	0.05	1.48E-09	g ~ Surface area	g ~ Thickness
parsorbitalis	0.09	0.000167841	g ~ Surface area	g ~ Thickness
precuneus	0.1	1.28E-34	g ~ Surface area	g ~ Thickness
postcentral	0.2	6.95E-160	g ~ Surface area	g ~ Thickness
middletemporal	0.23	1.08E-115	g ~ Surface area	g ~ Thickness
posteriorcingulate	0.29	2.86E-116	g ~ Surface area	g ~ Thickness
inferiorparietal	0.35	0	g ~ Surface area	g ~ Thickness
lateraloccipital	0.39	0	g ~ Surface area	g ~ Thickness
transversetemporal	0.64	3.71E-217	g ~ Surface area	g ~ Thickness
frontalpole	0.79	3.22E-135	g ~ Surface area	g ~ Thickness

## Sheet: g_thk_g
Within-region spatial correlation results between cortical g-thickness profiles and those for the other g-morphometry profiles
region	r	p	x	y
bankssts	-0.124463	1.99341e-16	g ~ Thickness	g ~ Volume
caudalanteriorcingulate	0.642265	0	g ~ Thickness	g ~ Volume
caudalmiddlefrontal	-0.28967	9.04017e-140	g ~ Thickness	g ~ Volume
cuneus	0.578472	2.78078e-291	g ~ Thickness	g ~ Volume
entorhinal	0.126235	1.42606e-08	g ~ Thickness	g ~ Volume
fusiform	0.51365	0	g ~ Thickness	g ~ Volume
inferiorparietal	0.523304	0	g ~ Thickness	g ~ Volume
inferiortemporal	0.590409	0	g ~ Thickness	g ~ Volume
isthmuscingulate	0.0278889	0.0544309	g ~ Thickness	g ~ Volume
lateraloccipital	0.917126	0	g ~ Thickness	g ~ Volume
lateralorbitofrontal	0.376264	1.86425e-285	g ~ Thickness	g ~ Volume
lingual	0.45405	0	g ~ Thickness	g ~ Volume
medialorbitofrontal	0.319785	2.39974e-126	g ~ Thickness	g ~ Volume
middletemporal	0.681324	0	g ~ Thickness	g ~ Volume
parahippocampal	0.43655	1.62929e-166	g ~ Thickness	g ~ Volume
paracentral	0.382064	2.13748e-246	g ~ Thickness	g ~ Volume
parsopercularis	0.300768	2.9857e-117	g ~ Thickness	g ~ Volume
parsorbitalis	0.518139	3.70599e-131	g ~ Thickness	g ~ Volume
parstriangularis	0.0273093	0.0692691	g ~ Thickness	g ~ Volume
pericalcarine	-0.276022	2.72481e-66	g ~ Thickness	g ~ Volume
postcentral	0.592209	0	g ~ Thickness	g ~ Volume
posteriorcingulate	0.625281	0	g ~ Thickness	g ~ Volume
precentral	0.16229	1.75386e-126	g ~ Thickness	g ~ Volume
precuneus	0.313978	0	g ~ Thickness	g ~ Volume
rostralanteriorcingulate	0.481939	3.17318e-120	g ~ Thickness	g ~ Volume
rostralmiddlefrontal	-0.177558	3.08383e-107	g ~ Thickness	g ~ Volume
superiorfrontal	0.180728	9.8472e-176	g ~ Thickness	g ~ Volume
superiorparietal	0.43934	0	g ~ Thickness	g ~ Volume
superiortemporal	0.518702	0	g ~ Thickness	g ~ Volume
supramarginal	0.202162	5.33898e-154	g ~ Thickness	g ~ Volume
frontalpole	0.853533	4.43717e-183	g ~ Thickness	g ~ Volume
temporalpole	-0.725657	7.27879e-271	g ~ Thickness	g ~ Volume
transversetemporal	0.69681	2.70993e-268	g ~ Thickness	g ~ Volume
insula	-0.0716709	3.12268e-13	g ~ Thickness	g ~ Volume
bankssts	-0.21576	8.21752e-47	g ~ Thickness	g ~ Surface area
caudalanteriorcingulate	0.380999	2.58162e-101	g ~ Thickness	g ~ Surface area
caudalmiddlefrontal	-0.834411	0	g ~ Thickness	g ~ Surface area
cuneus	-0.346848	5.00592e-93	g ~ Thickness	g ~ Surface area
entorhinal	-0.466201	1.11371e-108	g ~ Thickness	g ~ Surface area
fusiform	0.0170316	0.0991517	g ~ Thickness	g ~ Surface area
inferiorparietal	0.35496	0	g ~ Thickness	g ~ Surface area
inferiortemporal	-0.0658346	9.61878e-10	g ~ Thickness	g ~ Surface area
isthmuscingulate	-0.192827	4.48532e-41	g ~ Thickness	g ~ Surface area
lateraloccipital	0.394878	0	g ~ Thickness	g ~ Surface area
lateralorbitofrontal	-0.858901	0	g ~ Thickness	g ~ Surface area
lingual	-0.337116	2.01979e-214	g ~ Thickness	g ~ Surface area
medialorbitofrontal	-0.399477	2.24186e-202	g ~ Thickness	g ~ Surface area
middletemporal	0.231306	1.07527e-115	g ~ Thickness	g ~ Surface area
parahippocampal	-0.0759647	5.35974e-06	g ~ Thickness	g ~ Surface area
paracentral	-0.430751	7.78548644716636e-320	g ~ Thickness	g ~ Surface area
parsopercularis	-0.011643	0.384073	g ~ Thickness	g ~ Surface area
parsorbitalis	0.0861814	0.000167841	g ~ Thickness	g ~ Surface area
parstriangularis	-0.263732	2.51697e-71	g ~ Thickness	g ~ Surface area
pericalcarine	-0.826555	0	g ~ Thickness	g ~ Surface area
postcentral	0.195361	6.95075e-160	g ~ Thickness	g ~ Surface area
posteriorcingulate	0.290536	2.85651e-116	g ~ Thickness	g ~ Surface area
precentral	-0.188915	1.75388e-171	g ~ Thickness	g ~ Surface area
precuneus	0.0990333	1.27875e-34	g ~ Thickness	g ~ Surface area
rostralanteriorcingulate	0.00640804	0.771358	g ~ Thickness	g ~ Surface area
rostralmiddlefrontal	-0.700142	0	g ~ Thickness	g ~ Surface area
superiorfrontal	-0.617929	0	g ~ Thickness	g ~ Surface area
superiorparietal	-0.190198	1.08567e-167	g ~ Thickness	g ~ Surface area
superiortemporal	0.0508235	1.47865e-09	g ~ Thickness	g ~ Surface area
supramarginal	-0.119156	5.0877e-54	g ~ Thickness	g ~ Surface area
frontalpole	0.785366	3.21972e-135	g ~ Thickness	g ~ Surface area
temporalpole	-0.649077	1.06686e-198	g ~ Thickness	g ~ Surface area
transversetemporal	0.644572	3.71151e-217	g ~ Thickness	g ~ Surface area
insula	-0.541706	0	g ~ Thickness	g ~ Surface area
bankssts	1	0	g ~ Thickness	g ~ Thickness
caudalanteriorcingulate	1	0	g ~ Thickness	g ~ Thickness
caudalmiddlefrontal	1	0	g ~ Thickness	g ~ Thickness
cuneus	1	0	g ~ Thickness	g ~ Thickness
entorhinal	1	0	g ~ Thickness	g ~ Thickness
fusiform	1	0	g ~ Thickness	g ~ Thickness
inferiorparietal	1	0	g ~ Thickness	g ~ Thickness
inferiortemporal	1	0	g ~ Thickness	g ~ Thickness
isthmuscingulate	1	0	g ~ Thickness	g ~ Thickness
lateraloccipital	1	0	g ~ Thickness	g ~ Thickness
lateralorbitofrontal	1	0	g ~ Thickness	g ~ Thickness
lingual	1	0	g ~ Thickness	g ~ Thickness
medialorbitofrontal	1	0	g ~ Thickness	g ~ Thickness
middletemporal	1	0	g ~ Thickness	g ~ Thickness
parahippocampal	1	0	g ~ Thickness	g ~ Thickness
paracentral	1	0	g ~ Thickness	g ~ Thickness
parsopercularis	1	0	g ~ Thickness	g ~ Thickness
parsorbitalis	1	0	g ~ Thickness	g ~ Thickness
parstriangularis	1	0	g ~ Thickness	g ~ Thickness
pericalcarine	1	0	g ~ Thickness	g ~ Thickness
postcentral	1	0	g ~ Thickness	g ~ Thickness
posteriorcingulate	1	0	g ~ Thickness	g ~ Thickness
precentral	1	0	g ~ Thickness	g ~ Thickness
precuneus	1	0	g ~ Thickness	g ~ Thickness
rostralanteriorcingulate	1	0	g ~ Thickness	g ~ Thickness
rostralmiddlefrontal	1	0	g ~ Thickness	g ~ Thickness
superiorfrontal	1	0	g ~ Thickness	g ~ Thickness
superiorparietal	1	0	g ~ Thickness	g ~ Thickness
superiortemporal	1	0	g ~ Thickness	g ~ Thickness
supramarginal	1	0	g ~ Thickness	g ~ Thickness
frontalpole	1	0	g ~ Thickness	g ~ Thickness
temporalpole	1	0	g ~ Thickness	g ~ Thickness
transversetemporal	1	0	g ~ Thickness	g ~ Thickness
insula	1	0	g ~ Thickness	g ~ Thickness
bankssts	0.273767	2.38352e-75	g ~ Thickness	g ~ Curvature
caudalanteriorcingulate	0.295683	7.01391e-60	g ~ Thickness	g ~ Curvature
caudalmiddlefrontal	0.0930964	2.16e-15	g ~ Thickness	g ~ Curvature
cuneus	-0.593182	6.63402634531649e-310	g ~ Thickness	g ~ Curvature
entorhinal	0.0208679	0.350462	g ~ Thickness	g ~ Curvature
fusiform	-0.384823	0	g ~ Thickness	g ~ Curvature
inferiorparietal	-0.39884	0	g ~ Thickness	g ~ Curvature
inferiortemporal	-0.365283	3.81803e-270	g ~ Thickness	g ~ Curvature
isthmuscingulate	0.0924078	1.70892e-10	g ~ Thickness	g ~ Curvature
lateraloccipital	-0.6563	0	g ~ Thickness	g ~ Curvature
lateralorbitofrontal	0.229189	3.26991e-102	g ~ Thickness	g ~ Curvature
lingual	-0.494678	0	g ~ Thickness	g ~ Curvature
medialorbitofrontal	0.0111117	0.418556	g ~ Thickness	g ~ Curvature
middletemporal	-0.246518	1.22729e-131	g ~ Thickness	g ~ Curvature
parahippocampal	0.103963	4.51338e-10	g ~ Thickness	g ~ Curvature
paracentral	-0.0964811	3.30728e-16	g ~ Thickness	g ~ Curvature
parsopercularis	-0.225761	1.52876e-65	g ~ Thickness	g ~ Curvature
parsorbitalis	-0.342892	1.31666e-53	g ~ Thickness	g ~ Curvature
parstriangularis	-0.391076	1.0761e-161	g ~ Thickness	g ~ Curvature
pericalcarine	-0.21878	1.03457e-41	g ~ Thickness	g ~ Curvature
postcentral	-0.369467	0	g ~ Thickness	g ~ Curvature
posteriorcingulate	-0.403103	9.83211e-232	g ~ Thickness	g ~ Curvature
precentral	-0.0738571	2.48472e-27	g ~ Thickness	g ~ Curvature
precuneus	-0.0972712	1.87699e-33	g ~ Thickness	g ~ Curvature
rostralanteriorcingulate	0.0255244	0.246992	g ~ Thickness	g ~ Curvature
rostralmiddlefrontal	-0.549755	0	g ~ Thickness	g ~ Curvature
superiorfrontal	-0.439918	0	g ~ Thickness	g ~ Curvature
superiorparietal	-0.549545	0	g ~ Thickness	g ~ Curvature
superiortemporal	-0.376881	0	g ~ Thickness	g ~ Curvature
supramarginal	-0.308534	0	g ~ Thickness	g ~ Curvature
frontalpole	-0.678486	1.19761e-87	g ~ Thickness	g ~ Curvature
temporalpole	0.451069	8.59738e-84	g ~ Thickness	g ~ Curvature
transversetemporal	-0.401951	1.38307e-72	g ~ Thickness	g ~ Curvature
insula	-0.0683449	3.65457e-12	g ~ Thickness	g ~ Curvature
bankssts	0.139264	3.27966e-20	g ~ Thickness	g ~ Sulcal depth
caudalanteriorcingulate	0.0180833	0.329152	g ~ Thickness	g ~ Sulcal depth
caudalmiddlefrontal	0.235886	5.52469e-92	g ~ Thickness	g ~ Sulcal depth
cuneus	-0.735339	0	g ~ Thickness	g ~ Sulcal depth
entorhinal	0.0169009	0.449548	g ~ Thickness	g ~ Sulcal depth
fusiform	-0.36983	9.88485e-302	g ~ Thickness	g ~ Sulcal depth
inferiorparietal	-0.358485	0	g ~ Thickness	g ~ Sulcal depth
inferiortemporal	-0.180626	4.50014e-64	g ~ Thickness	g ~ Sulcal depth
isthmuscingulate	-0.283741	8.77836e-89	g ~ Thickness	g ~ Sulcal depth
lateraloccipital	-0.53141	0	g ~ Thickness	g ~ Sulcal depth
lateralorbitofrontal	-0.832	0	g ~ Thickness	g ~ Sulcal depth
lingual	-0.235522	1.71752e-102	g ~ Thickness	g ~ Sulcal depth
medialorbitofrontal	-0.242305	1.04457e-71	g ~ Thickness	g ~ Sulcal depth
middletemporal	0.219773	2.34243e-104	g ~ Thickness	g ~ Sulcal depth
parahippocampal	-0.15079	1.17907e-19	g ~ Thickness	g ~ Sulcal depth
paracentral	0.318983	3.12654e-168	g ~ Thickness	g ~ Sulcal depth
parsopercularis	0.0834459	4.13075e-10	g ~ Thickness	g ~ Sulcal depth
parsorbitalis	-0.564545	1.49582e-160	g ~ Thickness	g ~ Sulcal depth
parstriangularis	-0.0845722	1.75118e-08	g ~ Thickness	g ~ Sulcal depth
pericalcarine	-0.366688	3.14392e-119	g ~ Thickness	g ~ Sulcal depth
postcentral	-0.0139085	0.0574683	g ~ Thickness	g ~ Sulcal depth
posteriorcingulate	-0.265891	5.34348e-97	g ~ Thickness	g ~ Sulcal depth
precentral	-0.218095	3.01104e-229	g ~ Thickness	g ~ Sulcal depth
precuneus	-0.223522	2.44866e-172	g ~ Thickness	g ~ Sulcal depth
rostralanteriorcingulate	0.358691	1.48775e-63	g ~ Thickness	g ~ Sulcal depth
rostralmiddlefrontal	-0.688271	0	g ~ Thickness	g ~ Sulcal depth
superiorfrontal	-0.135391	8.72637e-99	g ~ Thickness	g ~ Sulcal depth
superiorparietal	-0.467938	0	g ~ Thickness	g ~ Sulcal depth
superiortemporal	0.185459	1.29625e-109	g ~ Thickness	g ~ Sulcal depth
supramarginal	-0.00410569	0.595191	g ~ Thickness	g ~ Sulcal depth
frontalpole	-0.803863	2.65138e-146	g ~ Thickness	g ~ Sulcal depth
temporalpole	-0.254402	7.11306e-26	g ~ Thickness	g ~ Sulcal depth
transversetemporal	-0.598255	1.55483e-179	g ~ Thickness	g ~ Sulcal depth
insula	0.409913	0	g ~ Thickness	g ~ Sulcal depth

## Sheet: g_curv_g
Within-region spatial correlation results between cortical g-curvature profiles and those for the other g-morphometry profiles
region	r	p	x	y
bankssts	-0.30953	7.47696990204847e-97	g ~ Curvature	g ~ Volume
caudalanteriorcingulate	-0.30493	9.39473465639361e-64	g ~ Curvature	g ~ Volume
caudalmiddlefrontal	-0.381498	3.33199059878626e-249	g ~ Curvature	g ~ Volume
cuneus	-0.204437	3.57544445099668e-32	g ~ Curvature	g ~ Volume
entorhinal	0.198121	3.4763720480615e-19	g ~ Curvature	g ~ Volume
fusiform	-0.510478	0	g ~ Curvature	g ~ Volume
inferiorparietal	-0.000856146	0.909712	g ~ Curvature	g ~ Volume
inferiortemporal	-0.535883	0	g ~ Curvature	g ~ Volume
isthmuscingulate	-0.452007	2.66693373333848e-238	g ~ Curvature	g ~ Volume
lateraloccipital	-0.671526	0	g ~ Curvature	g ~ Volume
lateralorbitofrontal	-0.348582	1.4145717939182e-242	g ~ Curvature	g ~ Volume
lingual	-0.32381	4.80447974858192e-197	g ~ Curvature	g ~ Volume
medialorbitofrontal	-0.677582	0	g ~ Curvature	g ~ Volume
middletemporal	-0.282833	2.18004121393576e-174	g ~ Curvature	g ~ Volume
parahippocampal	0.317598	1.02835564132622e-84	g ~ Curvature	g ~ Volume
paracentral	-0.274711	1.47877878105413e-123	g ~ Curvature	g ~ Volume
parsopercularis	0.155407	1.45559055109647e-31	g ~ Curvature	g ~ Volume
parsorbitalis	-0.287231	1.89135737177938e-37	g ~ Curvature	g ~ Volume
parstriangularis	0.352162	2.14018546213204e-129	g ~ Curvature	g ~ Volume
pericalcarine	-0.3208	3.75656642274798e-90	g ~ Curvature	g ~ Volume
postcentral	-0.0641966	1.67712690797395e-18	g ~ Curvature	g ~ Volume
posteriorcingulate	-0.456461	1.18775544495277e-304	g ~ Curvature	g ~ Volume
precentral	0.359424	0	g ~ Curvature	g ~ Volume
precuneus	-0.190455	8.50732246569973e-125	g ~ Curvature	g ~ Volume
rostralanteriorcingulate	-0.284712	1.0685904177961e-39	g ~ Curvature	g ~ Volume
rostralmiddlefrontal	0.148016	9.5688783866826e-75	g ~ Curvature	g ~ Volume
superiorfrontal	-0.0850757	6.83447735698605e-40	g ~ Curvature	g ~ Volume
superiorparietal	-0.47945	0	g ~ Curvature	g ~ Volume
superiortemporal	-0.437765	0	g ~ Curvature	g ~ Volume
supramarginal	0.217634	9.65891983464473e-179	g ~ Curvature	g ~ Volume
frontalpole	-0.8336	7.28474914328015e-167	g ~ Curvature	g ~ Volume
temporalpole	-0.328346	6.33936220546084e-43	g ~ Curvature	g ~ Volume
transversetemporal	-0.657284	1.16878218795249e-228	g ~ Curvature	g ~ Volume
insula	-0.59776	0	g ~ Curvature	g ~ Volume
bankssts	-0.202189	3.31890753560573e-41	g ~ Curvature	g ~ Surface area
caudalanteriorcingulate	-0.321876	3.16616958314633e-71	g ~ Curvature	g ~ Surface area
caudalmiddlefrontal	-0.0175421	0.135842	g ~ Curvature	g ~ Surface area
cuneus	0.516602	1.8382149602241e-222	g ~ Curvature	g ~ Surface area
entorhinal	0.173609	5.01922592542489e-15	g ~ Curvature	g ~ Surface area
fusiform	-0.451176	0	g ~ Curvature	g ~ Surface area
inferiorparietal	0.0696128	2.66114118825521e-20	g ~ Curvature	g ~ Surface area
inferiortemporal	-0.0673191	4.00531981581049e-10	g ~ Curvature	g ~ Surface area
isthmuscingulate	-0.311756	9.92848895798413e-108	g ~ Curvature	g ~ Surface area
lateraloccipital	-0.141768	1.99312512351652e-56	g ~ Curvature	g ~ Surface area
lateralorbitofrontal	-0.273173	4.77702899071368e-146	g ~ Curvature	g ~ Surface area
lingual	0.130301	5.26619735053422e-32	g ~ Curvature	g ~ Surface area
medialorbitofrontal	-0.14616	1.04469187818076e-26	g ~ Curvature	g ~ Surface area
middletemporal	-0.0667729	7.13851303026019e-11	g ~ Curvature	g ~ Surface area
parahippocampal	0.295441	4.92880040429936e-73	g ~ Curvature	g ~ Surface area
paracentral	-0.442034	0	g ~ Curvature	g ~ Surface area
parsopercularis	0.426846	1.96921392605656e-246	g ~ Curvature	g ~ Surface area
parsorbitalis	-0.0992498	1.44876307987272e-05	g ~ Curvature	g ~ Surface area
parstriangularis	0.582743	0	g ~ Curvature	g ~ Surface area
pericalcarine	0.121102	1.11965065900836e-13	g ~ Curvature	g ~ Surface area
postcentral	-0.0103358	0.158035	g ~ Curvature	g ~ Surface area
posteriorcingulate	-0.475142	0	g ~ Curvature	g ~ Surface area
precentral	0.33075	0	g ~ Curvature	g ~ Surface area
precuneus	-0.0677186	5.265202490364e-17	g ~ Curvature	g ~ Surface area
rostralanteriorcingulate	0.12162	3.09666407869492e-08	g ~ Curvature	g ~ Surface area
rostralmiddlefrontal	0.325144	0	g ~ Curvature	g ~ Surface area
superiorfrontal	0.254711	0	g ~ Curvature	g ~ Surface area
superiorparietal	-0.0986404	7.06842276405904e-46	g ~ Curvature	g ~ Surface area
superiortemporal	-0.298015	6.88243799028211e-288	g ~ Curvature	g ~ Surface area
supramarginal	0.290188	2.56914135837448e-322	g ~ Curvature	g ~ Surface area
frontalpole	-0.745324	1.31495319164882e-114	g ~ Curvature	g ~ Surface area
temporalpole	-0.119995	9.72696005737743e-07	g ~ Curvature	g ~ Surface area
transversetemporal	-0.531254	6.81056925756561e-135	g ~ Curvature	g ~ Surface area
insula	-0.161409	3.51114669271119e-61	g ~ Curvature	g ~ Surface area
bankssts	0.273767	2.38352468417834e-75	g ~ Curvature	g ~ Thickness
caudalanteriorcingulate	0.295683	7.01391329614336e-60	g ~ Curvature	g ~ Thickness
caudalmiddlefrontal	0.0930964	2.15999642204241e-15	g ~ Curvature	g ~ Thickness
cuneus	-0.593182	6.63402634531649e-310	g ~ Curvature	g ~ Thickness
entorhinal	0.0208679	0.350462	g ~ Curvature	g ~ Thickness
fusiform	-0.384823	0	g ~ Curvature	g ~ Thickness
inferiorparietal	-0.39884	0	g ~ Curvature	g ~ Thickness
inferiortemporal	-0.365283	3.818029514953e-270	g ~ Curvature	g ~ Thickness
isthmuscingulate	0.0924078	1.7089219888626e-10	g ~ Curvature	g ~ Thickness
lateraloccipital	-0.6563	0	g ~ Curvature	g ~ Thickness
lateralorbitofrontal	0.229189	3.26990561650602e-102	g ~ Curvature	g ~ Thickness
lingual	-0.494678	0	g ~ Curvature	g ~ Thickness
medialorbitofrontal	0.0111117	0.418556	g ~ Curvature	g ~ Thickness
middletemporal	-0.246518	1.22728626989158e-131	g ~ Curvature	g ~ Thickness
parahippocampal	0.103963	4.51338147136059e-10	g ~ Curvature	g ~ Thickness
paracentral	-0.0964811	3.30727919590448e-16	g ~ Curvature	g ~ Thickness
parsopercularis	-0.225761	1.52876349989438e-65	g ~ Curvature	g ~ Thickness
parsorbitalis	-0.342892	1.31666349651427e-53	g ~ Curvature	g ~ Thickness
parstriangularis	-0.391076	1.07610034471795e-161	g ~ Curvature	g ~ Thickness
pericalcarine	-0.21878	1.03456662902819e-41	g ~ Curvature	g ~ Thickness
postcentral	-0.369467	0	g ~ Curvature	g ~ Thickness
posteriorcingulate	-0.403103	9.83211002422503e-232	g ~ Curvature	g ~ Thickness
precentral	-0.0738571	2.48471615026792e-27	g ~ Curvature	g ~ Thickness
precuneus	-0.0972712	1.87699169629285e-33	g ~ Curvature	g ~ Thickness
rostralanteriorcingulate	0.0255244	0.246992	g ~ Curvature	g ~ Thickness
rostralmiddlefrontal	-0.549755	0	g ~ Curvature	g ~ Thickness
superiorfrontal	-0.439918	0	g ~ Curvature	g ~ Thickness
superiorparietal	-0.549545	0	g ~ Curvature	g ~ Thickness
superiortemporal	-0.376881	0	g ~ Curvature	g ~ Thickness
supramarginal	-0.308534	0	g ~ Curvature	g ~ Thickness
frontalpole	-0.678486	1.1976143688914e-87	g ~ Curvature	g ~ Thickness
temporalpole	0.451069	8.59738335620033e-84	g ~ Curvature	g ~ Thickness
transversetemporal	-0.401951	1.38307359416952e-72	g ~ Curvature	g ~ Thickness
insula	-0.0683449	3.6545686946461e-12	g ~ Curvature	g ~ Thickness
bankssts	1	0	g ~ Curvature	g ~ Curvature
caudalanteriorcingulate	1	0	g ~ Curvature	g ~ Curvature
caudalmiddlefrontal	1	0	g ~ Curvature	g ~ Curvature
cuneus	1	0	g ~ Curvature	g ~ Curvature
entorhinal	1	0	g ~ Curvature	g ~ Curvature
fusiform	1	0	g ~ Curvature	g ~ Curvature
inferiorparietal	1	0	g ~ Curvature	g ~ Curvature
inferiortemporal	1	0	g ~ Curvature	g ~ Curvature
isthmuscingulate	1	0	g ~ Curvature	g ~ Curvature
lateraloccipital	1	0	g ~ Curvature	g ~ Curvature
lateralorbitofrontal	1	0	g ~ Curvature	g ~ Curvature
lingual	1	0	g ~ Curvature	g ~ Curvature
medialorbitofrontal	1	0	g ~ Curvature	g ~ Curvature
middletemporal	1	0	g ~ Curvature	g ~ Curvature
parahippocampal	1	0	g ~ Curvature	g ~ Curvature
paracentral	1	0	g ~ Curvature	g ~ Curvature
parsopercularis	1	0	g ~ Curvature	g ~ Curvature
parsorbitalis	1	0	g ~ Curvature	g ~ Curvature
parstriangularis	1	0	g ~ Curvature	g ~ Curvature
pericalcarine	1	0	g ~ Curvature	g ~ Curvature
postcentral	1	0	g ~ Curvature	g ~ Curvature
posteriorcingulate	1	0	g ~ Curvature	g ~ Curvature
precentral	1	0	g ~ Curvature	g ~ Curvature
precuneus	1	0	g ~ Curvature	g ~ Curvature
rostralanteriorcingulate	1	0	g ~ Curvature	g ~ Curvature
rostralmiddlefrontal	1	0	g ~ Curvature	g ~ Curvature
superiorfrontal	1	0	g ~ Curvature	g ~ Curvature
superiorparietal	1	0	g ~ Curvature	g ~ Curvature
superiortemporal	1	0	g ~ Curvature	g ~ Curvature
supramarginal	1	0	g ~ Curvature	g ~ Curvature
frontalpole	1	0	g ~ Curvature	g ~ Curvature
temporalpole	1	0	g ~ Curvature	g ~ Curvature
transversetemporal	1	0	g ~ Curvature	g ~ Curvature
insula	1	0	g ~ Curvature	g ~ Curvature
bankssts	0.0760767	5.34184384992354e-07	g ~ Curvature	g ~ Sulcal depth
caudalanteriorcingulate	0.568704	2.26475932380425e-249	g ~ Curvature	g ~ Sulcal depth
caudalmiddlefrontal	0.35443	5.31536789414727e-213	g ~ Curvature	g ~ Sulcal depth
cuneus	0.753514	0	g ~ Curvature	g ~ Sulcal depth
entorhinal	0.10451	2.75335178413548e-06	g ~ Curvature	g ~ Sulcal depth
fusiform	-0.0859315	7.77640048237645e-17	g ~ Curvature	g ~ Sulcal depth
inferiorparietal	0.458414	0	g ~ Curvature	g ~ Sulcal depth
inferiortemporal	0.618699	0	g ~ Curvature	g ~ Sulcal depth
isthmuscingulate	0.264357	6.85883075923518e-77	g ~ Curvature	g ~ Sulcal depth
lateraloccipital	0.773628	0	g ~ Curvature	g ~ Sulcal depth
lateralorbitofrontal	-0.0123804	0.252576	g ~ Curvature	g ~ Sulcal depth
lingual	0.034166	0.00210383	g ~ Curvature	g ~ Sulcal depth
medialorbitofrontal	0.503077	0	g ~ Curvature	g ~ Sulcal depth
middletemporal	0.0692157	1.41150663017284e-11	g ~ Curvature	g ~ Sulcal depth
parahippocampal	0.119682	6.75526883741011e-13	g ~ Curvature	g ~ Sulcal depth
paracentral	0.709001	0	g ~ Curvature	g ~ Sulcal depth
parsopercularis	0.268814	3.70963859000927e-93	g ~ Curvature	g ~ Sulcal depth
parsorbitalis	0.766264	0	g ~ Curvature	g ~ Sulcal depth
parstriangularis	0.187754	2.12179818133091e-36	g ~ Curvature	g ~ Sulcal depth
pericalcarine	0.383336	4.99756332061861e-131	g ~ Curvature	g ~ Sulcal depth
postcentral	0.0664981	9.68067218611744e-20	g ~ Curvature	g ~ Sulcal depth
posteriorcingulate	0.353108	1.4896222160043e-174	g ~ Curvature	g ~ Sulcal depth
precentral	-0.0029158	0.669402	g ~ Curvature	g ~ Sulcal depth
precuneus	0.50002	0	g ~ Curvature	g ~ Sulcal depth
rostralanteriorcingulate	-0.353353	1.32779703578959e-61	g ~ Curvature	g ~ Sulcal depth
rostralmiddlefrontal	0.582149	0	g ~ Curvature	g ~ Sulcal depth
superiorfrontal	0.669632	0	g ~ Curvature	g ~ Sulcal depth
superiorparietal	0.383155	0	g ~ Curvature	g ~ Sulcal depth
superiortemporal	-0.303972	5.30323365073745e-300	g ~ Curvature	g ~ Sulcal depth
supramarginal	0.395418	0	g ~ Curvature	g ~ Sulcal depth
frontalpole	0.773169	1.70981076289044e-128	g ~ Curvature	g ~ Sulcal depth
temporalpole	0.329294	3.54414697674657e-43	g ~ Curvature	g ~ Sulcal depth
transversetemporal	0.460079	2.63375085993647e-97	g ~ Curvature	g ~ Sulcal depth
insula	0.320066	1.82753439129414e-244	g ~ Curvature	g ~ Sulcal depth

[truncated: 14 more sheets: g_sulc_g, age_vol_age, age_area_age, age_thk_age, age_curv_age, age_sulc_age, g_PCs, g_neuro, fsaverage10k_r, fsaverage10k_p, fsaverage10k_BH_p_spin, schaefer1000_r, schaefer1000_p_spin, schaefer1000_BH_p_spin]
